# Supplementary material for: Two transcription factors, AcREM14 and AcC3H1, enhance the resistance of kiwifruit Actinidiachinensis var. chinensis to Pseudomonas syringae pv. actinidiae
Source: Hortic Res. 2023 Nov 20;11(1):uhad242. doi: 10.1093/hr/uhad242 (PMC10782502; doi:10.1093/hr/uhad242)
Supplement: Web_Material_uhad242 [file web_material_uhad242.zip]

Archive with 12 entries (12 files):
- Suplement Figure and Legend.docx
- TableS1.xlsx
- TableS2.csv
- TableS3.xlsx
- TableS4.xls
- TableS5.xls
- TableS6.xls
- TableS7.xls
- TableS8.xls
- TableS9.xlsx
- TableS10.xlsx
- TableS11.xlsx
