# Supplementary material for: Two transcription factors, AcREM14 and AcC3H1, enhance the resistance of kiwifruit Actinidiachinensis var. chinensis to Pseudomonas syringae pv. actinidiae
Source: Hortic Res. 2023 Nov 20;11(1):uhad242. doi: 10.1093/hr/uhad242 (PMC10782502; doi:10.1093/hr/uhad242)
Supplement: Web_Material_uhad242 [file web_material_uhad242.zip › TableS1.xlsx]

## Sheet: TableS1
TableS1.RNA-seq data metrics.
sampleID	rawDataReads	cleanDataReads	rawDataBase	cleanDataBase	Q20(%)	Q30(%)	GC(%)	mapped rate
RH12-0h-rp1	87953752	87914184	13110747700	13081288943	98.17	94.83	46.08	0.8629
RH12-0h-rp2	81118224	81083490	12091585438	12065119363	98.13	94.71	46.37	0.8703
RH12-0h-rp3	84724176	84677644	12630999482	12603121300	98.1	94.69	45.88	0.8658
RH12-12h-rp1	89385772	89350084	13271489732	13240679546	98	94.48	46.18	0.8734
RH12-12h-rp2	91349634	91320682	13605414018	13577177891	97.7	93.58	46.3	0.8709
RH12-12h-rp3	86440758	86405960	12864166180	12835176081	98.06	94.57	45.98	0.873
RH12-24h-rp1	71686882	71660640	10721014458	10701675077	98.25	94.9	46.85	0.8861
RH12-24h-rp2	89676908	89628312	13356876174	13326926894	98.2	94.86	46.21	0.871
RH12-24h-rp3	81183098	81144930	12089314656	12063288897	98.15	94.74	46.13	0.8675
RH12-6h-rp1	90701312	90657698	13459293548	13428733484	98.23	94.96	46.14	0.8692
RH12-6h-rp2	68262460	68208120	10207841932	10183716389	98.08	94.67	45.96	0.8703
RH12-6h-rp3	97004748	96968916	14451770084	14422249829	98.15	94.77	46.21	0.8719
SH14-0h-rp1	87347462	87303094	13030884140	13003625950	98.06	94.6	46.23	0.8536
SH14-0h-rp2	90325276	90285208	13477401350	13449143455	98.07	94.62	46.32	0.8717
SH14-0h-rp3	80819536	80782122	12022060678	11995291512	98.08	94.63	46.57	0.8604
SH14-12h-rp1	81768380	81721366	12182636338	12156216853	98.03	94.56	46.35	0.8794
SH14-12h-rp2	80003990	79963084	11882309848	11854450934	98.07	94.66	46.32	0.8621
SH14-12h-rp3	67640892	67614150	10108327188	10088837750	98.12	94.75	46.34	0.8774
SH14-24h-rp1	79454188	79409996	11826069160	11799696302	98.03	94.56	46.2	0.8643
SH14-24h-rp2	83866452	83831552	12462872306	12435363537	98.11	94.69	46.15	0.8648
SH14-24h-rp3	106904418	106858210	15927493052	15895654662	98.21	94.88	46.28	0.8355
SH14-6h-rp1	82683136	82649454	12342114814	12319193343	98.11	94.73	46.14	0.8762
SH14-6h-rp2	76271756	76237060	11372459530	11349065438	98.01	94.46	46.2	0.8643
SH14-6h-rp3	80852666	80805108	12070685408	12043814779	98.1	94.67	46.48	0.8575
