# Supplementary material for: Two transcription factors, AcREM14 and AcC3H1, enhance the resistance of kiwifruit Actinidiachinensis var. chinensis to Pseudomonas syringae pv. actinidiae
Source: Hortic Res. 2023 Nov 20;11(1):uhad242. doi: 10.1093/hr/uhad242 (PMC10782502; doi:10.1093/hr/uhad242)
Supplement: Web_Material_uhad242 [file web_material_uhad242.zip › TableS2.csv]

## Sheet: sheet1
TableS2. Top 5 DEGs in different comparison groups.
cluster	SimplifyID	GeneID	Description	log2FC	p_value	p_val_adj	Change
SH14-6h/0h	Ac24140	Actinidia24140.t1	Xyloglucan endotransglucosylase/hydrolase	10.7056	1.87e-06	3.69e-05	Up
	Ac24142	Actinidia24142.t1	Xyloglucan endotransglucosylase/hydrolase	9.8867	1.51e-05	0.000230071	Up
	Ac13721	Actinidia13721.t1	Rho GDP-dissociation inhibitor 1-like	9.0038	0.00689552	0.0368955	Up
	Ac40059	Actinidia40059.t1	Unknown protein	8.6558	0.00116491	0.00886627	Up
	Ac31574	Actinidia31574.t1	Gibberellin 2-beta-dioxygenase	8.5443	0.001106	0.00851329	Up
	Ac00783	Actinidia00783.t1	Non-specific lipid-transfer protein	-9.6012	0.000225659	0.00228058	Down
	Ac11827	Actinidia11827.t1	Linalool synthase	-10.1336	4.11e-08	1.24e-06	Down
	Ac40390	Actinidia40390.t1	Homeobox-leucine zipper protein	-10.3144	1.36e-07	3.65e-06	Down
	Ac07233	Actinidia07233.t1	Fatty acyl-CoA reductase	-10.5443	1.02e-05	0.000163973	Down
	Ac02045	Actinidia02045.t1	Unknown protein	-11.9706	2.89e-12	1.92e-10	Down
SH14-24h/0h	Ac05137	Actinidia05137.t1	Dihydroflavonol 4-reductase	9.8867	8.72e-07	6.59e-06	Up
	Ac13721	Actinidia13721.t1	Rho GDP-dissociation inhibitor 1-like	9.8714	6.74e-07	5.17e-06	Up
	Ac24142	Actinidia24142.t1	Xyloglucan endotransglucosylase/hydrolase	9.6618	7.98e-06	5.16e-05	Up
	Ac04715	Actinidia04715.t1	Protein GLUTAMINE DUMPER like	9.388	6.7e-05	0.000363551	Up
	Ac39891	Actinidia39891.t1	1-aminocyclopropane-1-carboxylate oxidase	9.3808	4.83e-05	0.000269277	Up
	Ac27030	Actinidia27030.t1	Myb-related transcription factor	-12.744	9.07e-08	7.96e-07	Down
	Ac07706	Actinidia07706.t1	protein TIFY 5A-like	-12.9305	2.36e-17	5.53e-16	Down
	Ac26222	Actinidia26222.t1	Amino acid transporter	-13.0851	6.31e-35	4.36e-33	Down
	Ac07314	Actinidia07314.t1	Transcription factor like	-13.4944	1.07e-15	2.2e-14	Down
	Ac24010	Actinidia24010.t1	Vinorine synthase	-13.5032	1.73e-34	1.18e-32	Down
SH14-12h/0h	Ac24142	Actinidia24142.t1	Xyloglucan endotransglucosylase/hydrolase	10.6073	1.7e-08	2.45e-07	Up
	Ac23568	Actinidia23568.t1	WRKY transcription factor, putative	10.5379	1.24e-08	1.83e-07	Up
	Ac24140	Actinidia24140.t1	Xyloglucan endotransglucosylase/hydrolase	10.3627	9.43e-07	9.96e-06	Up
	Ac13721	Actinidia13721.t1	Rho GDP-dissociation inhibitor 1-like	9.6318	2.09e-06	2.06e-05	Up
	Ac22005	Actinidia22005.t1	Zinc finger (Ran-binding) family protein	9.4374	9.88e-06	8.57e-05	Up
	Ac03213	Actinidia03213.t1	Aluminum-activated malate transporter like	-10.7313	5.06e-07	5.58e-06	Down
	Ac02045	Actinidia02045.t1	Unknown protein	-11.9706	1.18e-12	3.03e-11	Down
	Ac02047	Actinidia02047.t1	C-repeat binding factor	-12.0857	1.42e-12	3.61e-11	Down
	Ac04740	Actinidia04740.t1	protein SRC2 homolog	-12.874	5.09e-12	1.21e-10	Down
	Ac28520	Actinidia28520.t1	Dehydration-responsive element-binding protein like	-13.1804	4.72e-17	1.91e-15	Down
RH12/SH14-6h	Ac33646	Actinidia33646.t1	Vacuolar protein sorting-associated protein 54, chloroplastic	9.7977	3.13e-07	1.68e-05	Up
	Ac07830	Actinidia07830.t1	Homeobox-DDT domain protein	9.5571	0.00250877	0.0223765	Up
	Ac18755	Actinidia18755.t1	NAC domain-containing protein	9.1632	1.34e-05	0.000375132	Up
	Ac08889	Actinidia08889.t1	Protein TAPETUM DETERMINANT 1 like	9.1033	1.49e-05	0.000409721	Up
	Ac20849	Actinidia20849.t1	Unknown protein	9.1033	2.04e-05	0.000526835	Up
	Ac10764	Actinidia10764.t1	MADS-box transcription factor	-13.5031	5.87e-06	0.000192044	Down
	Ac32553	Actinidia32553.t1	Protein LURP-one-related like	-13.5563	1.73e-05	0.000461709	Down
	Ac32480	Actinidia32480.t1	Aquaporin	-13.7683	0.000202201	0.00322999	Down
	Ac04665	Actinidia04665.t1	Cystatin/monellin superfamily protein	-14.029	7.21e-05	0.00144994	Down
	Ac23244	Actinidia23244.t1	Vacuolar cation/proton exchanger	-14.7482	2.41e-05	0.000600142	Down
RH12/SH14-24h	Ac33551	Actinidia33551.t1	Receptor-like protein kinase	12.8899	3.77e-17	8.69e-15	Up
	Ac38790	Actinidia38790.t1	Cyclic dof factor like	12.5403	1.78e-16	3.7e-14	Up
	Ac36654	Actinidia36654.t1	C2 domain containing protein	12.4902	2.46e-16	4.92e-14	Up
	Ac23057	Actinidia23057.t1	Unknown protein	11.7027	4.3e-13	4.72e-11	Up
	Ac11043	Actinidia11043.t1	Protein accelerated cell death 6	11.6272	3.55e-13	3.98e-11	Up
	Ac24937	Actinidia24937.t1	Phospholipase A1	-15.0626	2.13e-12	2.05e-10	Down
	Ac04563	Actinidia04563.t1	Unknown protein	-15.3061	1.46e-13	1.71e-11	Down
	Ac15668	Actinidia15668.t1	Unknown protein	-15.702	8.35e-22	3.47e-19	Down
	Ac15724	Actinidia15724.t1	Burp domain protein rd22	-15.9225	2.84e-13	3.23e-11	Down
	Ac17606	Actinidia17606.t1	Pollen Ole e 1 allergen/extensin	-16.0694	3.12e-22	1.44e-19	Down
RH12/SH14-12h	Ac36654	Actinidia36654.t1	C2 domain containing protein	12.3996	4.43e-15	5.55e-13	Up
	Ac11043	Actinidia11043.t1	Protein accelerated cell death 6	12.1325	4.4e-14	4.86e-12	Up
	Ac33551	Actinidia33551.t1	Receptor-like protein kinase	11.2107	2.86e-11	1.81e-09	Up
	Ac12585	Actinidia12585.t1	Unknown protein	10.2722	5.45e-06	9.43e-05	Up
	Ac27697	Actinidia27697.t1	Unknown protein	9.6439	3.92e-06	7.1e-05	Up
	Ac09012	Actinidia09012.t1	GDSL esterase/lipase	-14.4659	1.61e-19	3.88e-17	Down
	Ac24689	Actinidia24689.t1	60S ribosomal protein L7	-14.5746	3.86e-19	8.71e-17	Down
	Ac04563	Actinidia04563.t1	Unknown protein	-15.0743	5.5e-08	1.66e-06	Down
	Ac23244	Actinidia23244.t1	Vacuolar cation/proton exchanger	-15.1868	1.14e-23	4.11e-21	Down
	Ac25577	Actinidia25577.t1	Ribonuclease	-15.4887	5.83e-15	7.13e-13	Down
RH12/SH14-0h	Ac38790	Actinidia38790.t1	Cyclic dof factor like	12.9379	1.18e-16	8.21e-15	Up
	Ac33551	Actinidia33551.t1	Receptor-like protein kinase	12.2308	6.18e-14	2.9e-12	Up
	Ac36654	Actinidia36654.t1	C2 domain containing protein	11.9243	2.05e-13	8.77e-12	Up
	Ac23441	Actinidia23441.t1	Peroxidase	11.4094	3.72e-12	1.3e-10	Up
	Ac20121	Actinidia20121.t1	Unknown protein	11.2487	1.38e-11	4.45e-10	Up
	Ac31317	Actinidia31317.t1	Aquaporin	-15.3074	2.17e-23	3.04e-21	Down
	Ac15724	Actinidia15724.t1	Burp domain protein rd22	-15.586	1.6e-14	8.11e-13	Down
	Ac37001	Actinidia37001.t1	Disease resistance protein like	-15.6981	1.22e-25	2.11e-23	Down
	Ac06825	Actinidia06825.t1	GDSL esterase/lipase	-15.7436	2.8e-18	2.36e-16	Down
	Ac15668	Actinidia15668.t1	Unknown protein	-16.3527	4.5e-29	1.05e-26	Down
RH12-6h/0h	Ac31403	Actinidia31403.t1	DUF1442 family protein	11.7868	1.19e-08	1.3e-07	Up
	Ac32545	Actinidia32545.t1	Macrophage migration inhibitory factor like	10.9825	6.16e-11	9.13e-10	Up
	Ac03310	Actinidia03310.t1	Ankyrin repeat-containing protein	10.4305	3.56e-09	4.17e-08	Up
	Ac24779	Actinidia24779.t1	Serine/threonine-protein kinase	10.1799	2.67e-08	2.76e-07	Up
	Ac07030	Actinidia07030.t1	Expansin	10.1378	5.4e-08	5.34e-07	Up
	Ac03966	Actinidia03966.t1	Pollen preferential protein	-9.0224	6.88e-06	4.84e-05	Down
	Ac02045	Actinidia02045.t1	Unknown protein	-9.1716	4.41e-06	3.22e-05	Down
	Ac27029	Actinidia27029.t1	Myb transcription factor	-9.7868	8.34e-08	8.03e-07	Down
	Ac16118	Actinidia16118.t1	Patatin	-10.0224	6.66e-08	6.51e-07	Down
	Ac02047	Actinidia02047.t1	C-repeat binding factor	-10.0634	3.74e-08	3.78e-07	Down
RH12-24h/0h	Ac31403	Actinidia31403.t1	DUF1442 family protein	12.6521	9.01e-08	8.53e-07	Up
	Ac02065	Actinidia02065.t1	Subtilisin-like protease	12.3672	1.94e-13	3.75e-12	Up
	Ac18234	Actinidia18234.t1	Ethylene-responsive transcription factor	11.8429	1.94e-07	1.74e-06	Up
	Ac32545	Actinidia32545.t1	Macrophage migration inhibitory factor like	11.5314	2.74e-11	4.15e-10	Up
	Ac24779	Actinidia24779.t1	Serine/threonine-protein kinase	11.4784	1.69e-11	2.63e-10	Up
	Ac37730	Actinidia37730.t1	B3 domain-containing transcription factor	-10.6348	5.47e-10	7.13e-09	Down
	Ac14279	Actinidia14279.t1	Pectinesterase	-10.6439	3.31e-10	4.43e-09	Down
	Ac24045	Actinidia24045.t1	Nerolidol synthase	-11.1617	3.26e-57	7.93e-55	Down
	Ac15384	Actinidia15384.t1	Mannosyltransferase	-11.6765	3.51e-13	6.62e-12	Down
	Ac12473	Actinidia12473.t1	Myb-related transcription factor	-12.5856	4.03e-16	1e-14	Down
RH12-12h/0h	Ac32545	Actinidia32545.t1	Macrophage migration inhibitory factor like	11.6439	4.22e-12	4.08e-11	Up
	Ac24779	Actinidia24779.t1	Serine/threonine-protein kinase	11.42	4.34e-12	4.19e-11	Up
	Ac34355	Actinidia34355.t1	Angiogenin-2 like	11.4005	2.75e-11	2.49e-10	Up
	Ac05848	Actinidia05848.t1	Cysteine/Histidine-rich C1 domain family protein	11.2569	2.3e-20	3.85e-19	Up
	Ac31403	Actinidia31403.t1	DUF1442 family protein	10.9658	1.49e-09	1.15e-08	Up
	Ac16118	Actinidia16118.t1	Patatin	-10.0224	1.62e-08	1.13e-07	Down
	Ac37407	Actinidia37407.t1	Pectinesterase inhibitor	-10.0407	8.46e-09	6.04e-08	Down
	Ac27030	Actinidia27030.t1	Myb-related transcription factor	-10.1033	4.72e-09	3.46e-08	Down
	Ac22787	Actinidia22787.t1	cytochrome P450 711A1	-11.3572	1.78e-12	1.78e-11	Down
	Ac01225	Actinidia01225.t1	protein IQ-DOMAIN 1-like	-12.9855	4.76e-18	6.97e-17	Down
