# Supplementary material for: Two transcription factors, AcREM14 and AcC3H1, enhance the resistance of kiwifruit Actinidiachinensis var. chinensis to Pseudomonas syringae pv. actinidiae
Source: Hortic Res. 2023 Nov 20;11(1):uhad242. doi: 10.1093/hr/uhad242 (PMC10782502; doi:10.1093/hr/uhad242)
Supplement: Web_Material_uhad242 [file web_material_uhad242.zip › TableS3.xlsx]

## Sheet: a
Table S3.a Analysis of significant differences in hormone-related genes
Pathway		GeneID	RH12-6hvs0h		RH12-12hvs0h		RH12-24hvs0h		SH14-6hvs0h		SH14-12hvs0h		SH14-24hvs0h		RH12-0hvsSH14-0h		RH12-6hvsSH14-6h		RH12-12hvsSH14-12h		RH12-24hvsSH14-24h
			log2FC	p.adj	log2FC	p.adj	log2FC	p.adj	log2FC	p.adj	log2FC	p.adj	log2FC	p.adj	log2FC	p.adj	log2FC	p.adj	log2FC	p.adj	log2FC	p.adj
SA pathway	TGA	Actinidia09378.t1	-	-	-	-	-	-	-	-	-	-	-	-	-	-	2.2071	7.59e-17	1.7798	0.000824763	2.5345	1.41e-05
		Actinidia28885.t1	-	-	-	-	-	-	-	-	-	-	-	-	1.9683	3.79e-06	1.4819	1.65e-05	1.2186	0.0102103	1.1572	2.69e-05
		Actinidia20300.t1	-	-	-	-	-	-	-	-	-	-	-	-	2.0436	0.000117722	3.0216	1.05e-07	1.9864	0.000221735	1.2449	0.00210547
		Actinidia08328.t1	1.0944	0.00114903	-	-	1.0472	0.00513287	-	-	-	-	-	-	1.3332	0.00211837	-	-	-	-	-	-
	PR-1	Actinidia00340.t1	-	-	-1.9919	0.0141863	-	-	-	-	-	-	-	-	-	-	-	-	-	-	-	-
		Actinidia00341.t1	-	-	-	-	-	-	-3.2947	0.00316697	-	-	-3.3497	0.00618581	-6.0342	1.49e-05	-	-	-	-	-	-
		Actinidia38643.t1	2.0598	9.64855e-06	-	-	2.0029	0.000256531	1.7536	0.00973008	-	-	2.4066	0.000525715	-	-	-	-	-	-	-	-
		Actinidia36532.t1	-	-	1.125	9.27279e-05	1.9697	3.47677e-10	-	-	3.4076	3.11358e-07	3.7475	4.2721e-11	-	-	-	-	-2.087	0.000341272	-1.5822	0.00199358
	NPR1	Actinidia39176.t2	1.1577	0.000287767	-	-	1.2802	5.86429e-06	-	-	-	-	-	-	1.4859	1.45e-06	2.4209	0.000167686	3.1839	1.19e-05	1.9737	0.000575057
		Actinidia09279.t1	1.1136	0.000928522	-	-	1.2015	0.000659023	-	-	-	-	-	-	-	-	-	-	-	-	-	-
		Actinidia38454.t1	-	-	-1.0562	6.16888e-11	-	-	-	-	-	-	-	-	1.1763	0.00616662	-	-	-	-	-	-
JA	COI1	Actinidia24867.t1	-	-	-	-	-	-	-	-	-	-	-	-	-	-	-	-	1.4305	0.00985897	-	-
	JAR1	Actinidia05161.t1	3.0538	4.73714e-16	4.2981	3.6964e-08	2.8029	2.64152e-08	1.5896	0.00159456	2.3265	0.000481229	1.9579	0.00634287	-	-	1.8919	2.58e-06	2.3992	0.000136788	-	-
		Actinidia21245.t1	5.1451	4.95644e-14	5.8742	6.34218e-20	6.1544	3.15228e-21	-	-	-	-	-	-	-3.6571	0.00367221	-	-	4.0354	2.32e-06	1.9065	0.00132879
		Actinidia19959.t1	1.2105	0.000625162	1.1984	0.00181936	1.4611	0.00158938	-	-	-	-	-	-	-1.3728	0.000293928	-	-	-	-	-	-
	JAZ	Actinidia09108.t1	-	-	-	-	-	-	-	-	-	-	-	-	-1.1531	0.000303913	-	-	-	-	-	-
		Actinidia37726.t1	-	-	-	-	-	-	-	-	-	-	-	-	-	-	-	-	-1.5372	0.0001968	-1.3732	0.000923568
	MYC2	Actinidia28511.t1	-1.4444	0.000157888	-	-	-	-	-	-	-	-	-	-	-1.3151	0.00321865	-	-	-1.9437	0.000661382	-2.0875	0.000201621
		Actinidia05815.t1	-	-	-	-	-	-	-	-	-	-	-	-	1.7401	0.0027075	-	-	3.0763	9.22e-06	2.1163	0.000266688
		Actinidia20274.t1	-	-	-	-	-	-	-1.5189	0.00567382	-	-	-1.0124	0.00254366	-4.3231	2e-13	-3.2806	1.55e-05	-4.9132	8.66e-09	-1.9443	0.000318701
		Actinidia19604.t1	-	-	-	-	-	-	-	-	-	-	-1.6797	9.35372e-05	-3.8826	2.2e-11	-	-	-1.858	0.00716206	-	-
		Actinidia35022.t1	-	-	-	-	-	-	-	-	-	-	-	-	-3.2378	1.53e-07	-3.8101	7.21e-06	-3.908	5.56e-08	-3.9614	2.12e-06
		Actinidia14565.t1	-	-	2.1656	0.00904569	3.2904	2.28942e-06	-	-	-	-	-	-	-4.3062	1.48e-08	-	-	-1.849	0.00144067	-1.9042	6.35e-07
		Actinidia36651.t1	-	-	-	-	-	-	-	-	-	-	-	-	-	-	-	-	-1.1635	3.21e-07	-1.0317	1.08e-07
GA	DELLA	Actinidia02038.t1	-	-	-	-	-	-	-	-	-	-	-	-	-11.47	1.96e-11	-6.0279	0.000174072	-6.38	5.37e-07	-7.3038	1.74e-07
		Actinidia28816.t1	-	-	1.0485	2.19794e-12	-	-	-	-	-	-	-	-	-1.5528	3.57e-13	-	-	-	-	-1.2186	1.3e-05
		Actinidia35732.t1	-	-	-	-	-	-	-	-	-	-	-	-	-	-	-	-	-	-	-1.0793	7.72e-06
		Actinidia05226.t1	-	-	-	-	-	-	-	-	-	-	-	-	-5.7142	0.000495568	-	-	-	-	-3.7074	0.00033248
		Actinidia23065.t1	-	-	-	-	-	-	-	-	-	-	-	-	-	-	-	-	-2.9248	0.00123837	-3.0363	1.55e-06
		Actinidia15600.t1	-	-	-	-	-	-	-	-	-	-	2.4666	0.0095238	-	-	-	-	-2.5146	0.00604924	-3.6041	0.000181132
		Actinidia36981.t1	-	-	-	-	-	-	-	-	-	-	-	-	-2.0971	1.42e-06	-	-	-	-	-2.9748	2.74e-06
	GID1	Actinidia36980.t1	-	-	-	-	-	-	-	-	-	-	-	-	-	-	-	-	-	-	-8.0224	0.00576986
		Actinidia29369.t1	-	-	-	-	-	-	1.9601	0.00280115	-	-	-	-	2.5329	1.72e-07	1.0569	0.00433398	1.4591	0.0018847	-	-
		Actinidia36574.t1	-	-	-	-	-	-	-	-	-	-	2.3532	5.37431e-06	-2.2719	1.57e-07	-2.373	7.93e-05	-3.6359	6.17e-10	-5.0401	1.56e-16
		Actinidia00453.t1	-	-	1.0225	1.50747e-08	-	-	-	-	-	-	-	-	-1.7902	1.02e-16	-	-	-	-	-	-
		Actinidia13538.t1	-	-	-	-	-	-	-	-	-	-	-1.1037	0.00454262	-	-	-	-	-	-	-	-
		Actinidia38012.t1	-1.667	7.0343e-07	-2.1444	9.56317e-14	-2.8478	2.65847e-14	-	-	-1.4075	0.0010569	-2.9346	3.00519e-31	-3.0999	7.67e-37	-3.6914	1.63e-05	-3.8369	1.51e-12	-3.0132	2.82e-10
		Actinidia06212.t1	-	-	-1.1572	3.11227e-08	-	-	-	-	-	-	-1.5586	4.19534e-06	-	-	-1.2111	0.000919114	-1.5837	3.91e-05	-	-
		Actinidia08268.t1	-	-	-	-	-	-	-	-	1.3713	0.00277941	-	-	-	-	-	-	-1.3103	0.000773739	-	-
	GID2	Actinidia10438.t4	-	-	-	-	-	-	-	-	-	-	-	-	-2.0829	6.94e-09	-	-	-	-	-1.6039	2.15e-06
		Actinidia37726.t1	-	-	-	-	-	-	-	-	-	-	-	-	-	-	-	-	-1.5372	0.0001968	-1.3732	0.000923568
	TF	Actinidia06881.t2	-1.0517	1.00781e-05	-	-	-	-	-	-	-	-	-	-	-1.0266	4.66e-06	-2.1769	1.1e-10	-2.1443	5.05e-07	-1.9873	4.33e-06
		Actinidia22645.t1	-	-	-	-	-	-	-	-	-	-	-	-	-1.2765	0.00335887	-2.1063	0.00170188	-2.1432	7.77e-06	-1.6508	0.00069142
		Actinidia23778.t1	-	-	-	-	1.8967	0.0130069	-	-	-	-	-	-	-2.8475	0.000417546	-	-	-1.6006	0.00534205	-	-
		Actinidia28511.t1	-1.4444	0.000157888	-	-	-	-	-	-	-	-	-	-	-1.3151	0.00321865	-	-	-1.9437	0.000661382	-2.0875	0.000201621
		Actinidia39952.t1	-	-	-	-	-	-	-	-	-	-	-	-	-1.9937	6.72e-06	-2.3989	7.41e-07	-1.8722	0.000639604	-1.4822	0.00203155
		Actinidia17208.t1	-	-	-	-	-	-	-	-	-	-	-	-	-2.3193	2.58e-06	-	-	-1.5253	0.000204065	-1.8652	2.52e-06
ETH	CTR1	Actinidia26613.t1	-	-	-	-	-	-	-	-	-	-	-	-	-2.1565	0.000191114	-	-	-	-	-	-
		Actinidia30074.t1	-	-	-	-	-	-	-	-	-	-	-	-	-4.9553	2.33e-14	-2.7574	0.000590607	-2.6511	5.97e-05	-3.7857	5.22e-15
		Actinidia29730.t1	-	-	-	-	-	-	-	-	-	-	-	-	-4.4414	0.000323361	-	-	-4.1584	0.0101275	-4.4667	0.000320184
		Actinidia18576.t1	-	-	-	-	-	-	-	-	-	-	-	-	1.568	5.6e-05	1.1363	0.000145627	1.2422	2.86e-08	-	-
		Actinidia01920.t1	-	-	-	-	-	-	-	-	-	-	-	-	-3.5194	0.00478107	-4.3219	0.00108328	-5.2095	2.92e-05	-3.7199	0.000532065
		Actinidia14691.t1	-	-	-	-	-	-	-	-	-	-	-	-	-3.9276	0.000257529	-	-	-	-	-2.0124	0.00488233
		Actinidia09264.t1	-	-	-	-	-	-	-	-	-	-	-	-	2.1843	2.5e-08	2.4218	9.68e-14	2.1849	1.45e-08	1.4732	2.87e-05
		Actinidia08177.t1	-	-	-	-	-	-	-	-	-	-	-	-	-3.9643	3.04e-06	-3.1155	0.00158825	-4.5506	1.49e-07	-4.0362	7.33e-09
		Actinidia11716.t1	-	-	-	-	-	-	-	-	-	-	-	-	-	-	1.3772	0.000101334	1.6141	1.36e-09	-	-
		Actinidia38591.t1	-	-	-	-	-	-	-	-	-	-	-	-	-8.4784	0.000286365	-	-	-	-	-5.1699	0.00128166
		Actinidia25629.t2	-	-	-	-	-	-	-	-	-	-	-	-	2.0257	2.24e-07	1.2885	0.00189818	-	-	1.0518	0.00538217
		Actinidia10176.t1	-	-	-	-	-	-	-	-	-	-	-	-	1.5472	4.7e-08	1.2191	0.000329132	1.174	1.93e-05	1.4182	1.72e-06
	EBF1/2	Actinidia21242.t1	-	-	-	-	-	-	-	-	-	-	1.9471	0.000147795	-1.049	0.000105858	-	-	-2.4623	9.13e-06	-2.4371	6.28e-10
	EIN2	Actinidia21300.t1	-	-	-	-	-	-	-	-	-	-	-2.9005	0.00979991	-8.5443	0.000665267	-	-	-	-	-	-
		Actinidia17567.t1	-	-	-	-	-	-	-	-	-	-	-	-	2.4489	0.00160589	-	-	-	-	1.9495	9.6e-05
		Actinidia01044.t1	1.2401	1.20196e-05	-	-	-	-	-	-	-	-	-1.274	1.6688e-07	-3.8905	6.75e-35	-2.1941	5.93e-08	-2.404	5.1e-21	-1.8806	8.47e-11
	EIN3	Actinidia20249.t1	-2.027	0.00985965	-	-	-	-	-	-	-	-	2.5854	6.67132e-06	-	-	-4.3793	9.9e-05	-3.5949	9.02e-05	-4.2029	7.3e-12
	ERF1/2	Actinidia26237.t1	-1.1193	0.00174751	-	-	-1.3888	0.000134395	-	-	-	-	-	-	3.8168	9.75e-12	2.3909	4.51e-07	3.726	2.06e-09	1.6987	0.000494409
		Actinidia14673.t1	-	-	-	-	-	-	-1.8307	0.00981281	-	-	-	-	-4.96	1.25e-07	-3.5443	0.00724795	-5.8826	5.5e-05	-4.2124	6.1e-07
		Actinidia31772.t1	-	-	-2.1791	2.48621e-12	-	-	-	-	-1.2707	0.00683097	-	-	-1.5759	0.00141074	-	-	-2.4843	5.23e-09	-1.5625	0.00076074
		Actinidia40067.t2	-	-	-	-	-	-	-	-	-	-	-1.116	2.44009e-05	-	-	-	-	-1.5886	8.02e-10	-	-
		Actinidia04459.t1	-	-	-	-	-	-	2.4992	2.88471e-09	2.7864	2.97036e-12	-	-	-	-	-	-	-1.6029	1.02e-11	-	-
		Actinidia17085.t1	-	-	1.135	0.0171984	1.3452	0.00383061	-	-	-	-	-	-	-3.1024	3.21e-07	-1.9636	4.67e-05	-2.1435	4e-05	-2.28	6.09e-10
		Actinidia17459.t1	-	-	-	-	-	-	-	-	-	-	-	-	-	-	-	-	-	-	8.0768	0.000485621
	ETR	Actinidia01267.t1	-	-	-	-	-	-	-	-	-	-	-	-	1.4044	3.14e-13	-	-	-	-	-	-
		Actinidia26613.t1	-	-	-	-	-	-	-	-	-	-	-	-	-2.1565	0.000191114	-	-	-	-	-	-
	MPK6	Actinidia30074.t1	-	-	-	-	-	-	-	-	-	-	-	-	-4.9553	2.33e-14	-2.7574	0.000590607	-2.6511	5.97e-05	-3.7857	5.22e-15
		Actinidia29730.t1	-	-	-	-	-	-	-	-	-	-	-	-	-4.4414	0.000323361	-	-	-4.1584	0.0101275	-4.4667	0.000320184
		Actinidia14691.t1	-	-	-	-	-	-	-	-	-	-	-	-	-3.9276	0.000257529	-	-	-	-	-2.0124	0.00488233
		Actinidia09264.t1	-	-	-	-	-	-	-	-	-	-	-	-	2.1843	2.5e-08	2.4218	9.68e-14	2.1849	1.45e-08	1.4732	2.87e-05
		Actinidia08177.t1	-	-	-	-	-	-	-	-	-	-	-	-	-3.9643	3.04e-06	-3.1155	0.00158825	-4.5506	1.49e-07	-4.0362	7.33e-09
		Actinidia11716.t1	-	-	-	-	-	-	-	-	-	-	-	-	-	-	1.3772	0.000101334	1.6141	1.36e-09	-	-
		Actinidia02406.t1	-	-	-	-	-	-	-	-	-	-	-	-	1.346	5.51e-06	1.2048	7.81e-08	1.1114	4.17e-06	1.2669	0.00105633
		Actinidia37597.t1	-	-	-	-	-	-	-	-	-	-	-	-	-4.6856	1.22e-08	-2.6955	0.00043112	-2.5134	0.000728227	-3.4035	8.32e-09
		Actinidia39952.t1	-	-	-	-	-	-	-	-	-	-	-	-	-1.9937	6.72e-06	-2.3989	7.41e-07	-1.8722	0.000639604	-1.4822	0.00203155
		Actinidia17085.t1	-	-	1.135	0.0171984	1.3452	0.00383061	-	-	-	-	-	-	-3.1024	3.21e-07	-1.9636	4.67e-05	-2.1435	4e-05	-2.28	6.09e-10
		Actinidia17459.t1	-	-	-	-	-	-	-	-	-	-	-	-	-	-	-	-	-	-	8.0768	0.000485621
		Actinidia01267.t1	-	-	-	-	-	-	-	-	-	-	-	-	1.4044	3.14e-13	-	-	-	-	-	-
	SIMKK	Actinidia26613.t1	-	-	-	-	-	-	-	-	-	-	-	-	-2.1565	0.000191114	-	-	-	-	-	-
		Actinidia04271.t1	-	-	-	-	-	-	-	-	-	-	-	-	2.3491	1.33e-06	2.4989	0.000364947	-	-	-	-
		Actinidia30074.t1	-	-	-	-	-	-	-	-	-	-	-	-	-4.9553	2.33e-14	-2.7574	0.000590607	-2.6511	5.97e-05	-3.7857	5.22e-15
		Actinidia29730.t1	-	-	-	-	-	-	-	-	-	-	-	-	-4.4414	0.000323361	-	-	-4.1584	0.0101275	-4.4667	0.000320184
		Actinidia18576.t1	-	-	-	-	-	-	-	-	-	-	-	-	1.568	5.6e-05	1.1363	0.000145627	1.2422	2.86e-08	-	-
		Actinidia14691.t1	-	-	-	-	-	-	-	-	-	-	-	-	-3.9276	0.000257529	-	-	-	-	-2.0124	0.00488233
		Actinidia09264.t1	-	-	-	-	-	-	-	-	-	-	-	-	2.1843	2.5e-08	2.4218	9.68e-14	2.1849	1.45e-08	1.4732	2.87e-05
		Actinidia01343.t1	-	-	-	-	-	-	-	-	-	-	-	-	2.2685	0.00685944	-	-	-	-	1.9485	0.00352162
		Actinidia26524.t1	-	-	-	-	-	-	-	-	-	-	-	-	-	-	-	-	1.6934	0.000650285	-	-
		Actinidia05437.t1	-1.3644	0.00513634	-	-	-	-	-1.5756	8.40808e-05	-	-	-	-	-	-	-	-	-	-	-1.6193	0.00113541
		Actinidia11068.t1	-	-	-	-	-	-	-	-	-	-	-	-	-2.4379	3.13e-05	-	-	-3.1822	0.000622685	-2.0855	2.7e-05
ABA	ABF	Actinidia17970.t1	-	-	-	-	-	-	-	-	-	-	-	-	-	-	-	-	-	-	-1.0376	0.0041172
		Actinidia38582.t1	-	-	-	-	-	-	-	-	-	-	-	-	1.2182	6.86e-08	-	-	-	-	-	-
		Actinidia04205.t1	-	-	-2.4118	0.00384005	-	-	-	-	-1.6538	0.000124857	-	-	-2.4515	1.2e-07	-	-	-3.2095	0.000477432	-2.8912	0.00115857
	PP2C	Actinidia37439.t1	-1.1223	1.55919e-05	-1.1674	8.94671e-08	-	-	-	-	-	-	-	-	1.8048	0.00326896	-	-	-	-	-	-
		Actinidia28128.t1	-	-	-	-	-	-	-	-	-	-	-	-	-1.6965	3.57e-31	-1.4218	0.000208182	-1.1791	7.31e-05	-1.1834	0.00240949
		Actinidia15014.t1	-	-	-	-	-	-	-	-	3.4064	1.11413e-12	2.9327	1.52636e-05	-9.2204	1.78e-13	-9.8704	1.53e-06	-9.9829	2.33e-50	-10.0656	1.27e-26
		Actinidia34204.t1	-	-	1.2667	1.02886e-09	1.2257	5.30281e-05	-	-	-	-	-	-	1.5597	0.00171326	-	-	-	-	-	-
		Actinidia18191.t1	-	-	-	-	-	-	-	-	3.9684	1.26806e-05	-	-	-	-	-	-	-2.836	0.000145569	-	-
	PYL	Actinidia09212.t1	-	-	-	-	-	-	-	-	-	-	-1.2977	0.0087579	-	-	-	-	-	-	-	-
		Actinidia24193.t1	-	-	-	-	-	-	-	-	-	-	-	-	-2.4187	0.000681507	-3.3923	0.00178446	-	-	-3.9542	3.09e-06
		Actinidia39952.t1	-	-	-	-	-	-	-	-	-	-	-	-	-1.9937	6.72e-06	-2.3989	7.41e-07	-1.8722	0.000639604	-1.4822	0.00203155
		Actinidia17085.t1	-	-	1.135	0.0171984	1.3452	0.00383061	-	-	-	-	-	-	-3.1024	3.21e-07	-1.9636	4.67e-05	-2.1435	4e-05	-2.28	6.09e-10
		Actinidia17459.t1	-	-	-	-	-	-	-	-	-	-	-	-	-	-	-	-	-	-	8.0768	0.000485621
	SnRK2	Actinidia01267.t1	-	-	-	-	-	-	-	-	-	-	-	-	1.4044	3.14e-13	-	-	-	-	-	-
		Actinidia26613.t1	-	-	-	-	-	-	-	-	-	-	-	-	-2.1565	0.000191114	-	-	-	-	-	-
		Actinidia30074.t1	-	-	-	-	-	-	-	-	-	-	-	-	-4.9553	2.33e-14	-2.7574	0.000590607	-2.6511	5.97e-05	-3.7857	5.22e-15
		Actinidia18576.t1	-	-	-	-	-	-	-	-	-	-	-	-	1.568	5.6e-05	1.1363	0.000145627	1.2422	2.86e-08	-	-
		Actinidia14691.t1	-	-	-	-	-	-	-	-	-	-	-	-	-3.9276	0.000257529	-	-	-	-	-2.0124	0.00488233
		Actinidia20596.t1	-	-	-	-	-	-	-	-	-	-	-	-	-1.3996	0.0100772	-	-	-2.4056	0.000889583	-	-
		Actinidia09264.t1	-	-	-	-	-	-	-	-	-	-	-	-	2.1843	2.5e-08	2.4218	9.68e-14	2.1849	1.45e-08	1.4732	2.87e-05
		Actinidia11716.t1	-	-	-	-	-	-	-	-	-	-	-	-	-	-	1.3772	0.000101334	1.6141	1.36e-09	-	-

## Sheet: b
		Table S3.b Analysis of significant differences in flavonoids-related genes
		Pathway Symbols	Gene ID	RH12-6h/0h		RH12-12h/0h		RH12-24h/0h		SH14-6h/0h		SH14-12h/0h		SH14-24/0h		RH12/SH14-0h		RH12/SH14-6h		RH12/SH14-12h		RH12/SH14-24h
				log2(FC)	p.adj	log2(FC)	p.adj	log2(FC)	p.adj	log2(FC)	p.adj	log2(FC)	p.adj	log2(FC)	p.adj	log2(FC)	p.adj	log2(FC)	p.adj	log2(FC)	p.adj	log2(FC)	p.adj
		I2H	Actinidia10451.t1	-	-	-	-	-	-	-	-	-	-	-	-	-	-	-	-	2.9635	0.00312791	3.9887	0.000396983
			Actinidia11769.t1	2.0738	9.71e-19	1.9772	6.00598e-27	1.2444	0.001413	-	-	-	-	-	-	-	-	2.443	9.36437e-09	2.5086	6.36954e-24	1.1842	0.000376154
			Actinidia31019.t1	-	-	1.0917	5.3398e-09	-	-	1.1552	0.00244589	1.1793	0.00883887	-	-	1.0348	7.83e-05	-	-	-	-	-	-
			Actinidia30419.t1	-	-	-	-	-	-	1.2882	0.0322245	-	-	1.8932	0.0316278	1.963	2.95e-06	-	-	-	-	-	-
			Actinidia21251.t1	-1.0596	5.41e-05	-1.2013	3.68952e-08	-1.0511	2.54e-05	-2.0801	0.000765916	-1.3381	0.0354769	-1.1001	0.0376421	-	-	1.6217	1.55768e-08	-	-	-	-
		IF7MAT	Actinidia23559.t1	-	-	-1.3246	0.00148749	-	-	-3.3134	0.00123083	-4.2775	3.45474e-07	-3.8159	9.64411e-10	-1.1155	0.018044	-	-	-	-	2.3254	0.0272196
			Actinidia08285.t1	-	-	-1.9071	5.33405e-30	-	-	-1.2663	0.0267065	-1.7608	1.05431e-07	-1.6211	2.17991e-06	-	-	1.4383	0.00653582	-	-	1.5802	0.000354995
			Actinidia24371.t1	-1.1909	0.018391	-1.4953	0.000487132	-	-	-	-	-	-	-	-	-	-	-	-	-	-	-	-
		CYP93A1	Actinidia24466.t1	2.29	0.000466	-	-	-	-	2.3	0.00973	-	-	-	-	-	-	1.67	7.73e-15	-	-	-	-
		FNSI	Actinidia28285.t1	-	-	-	-	-	-	-	-	-	-	-1.3	0.0109	-	-	-	-	-	-	-	-
			Actinidia29095.t1	2.54	5.44e-24	-	-	-	-	-	-	-	-	-3.55	2.37e-06	-	-	2.22	1.45e-05	1.34	0.0476	3.5	0.00835
			Actinidia27278.t1	-2.38	6.89e-13	-3.81	6.99e-16	-4.31	1.43e-05	-2.79	0.00438	-6.87	1.14e-46	-7.75	6.03e-49	-1.97	3.49e-05	-	-	1.09	0.0424	-	-
			Actinidia19482.t1	-	-	-	-	-	-	-	-	-	-	1.79	0.00294	1.35	0.000153	-	-	1.59	0.00265	-	-
			Actinidia09557.t1	-	-	1.29	0.0111	-	-	-	-	-	-	-	-	-	-	-	-	1.34	0.00586	-	-
			Actinidia24012.t1	-	-	-1.8	0.0348	-	-	-	-	-	-	-1.99	0.0108	-	-	-	-	-	-	3.05	0.000381
			Actinidia32472.t1	2.35	0.046	-	-	-	-	3.85	0.00107	-	-	-	-	-	-	-	-	-	-	-	-
			Actinidia19480.t1	-1.36	4.94e-15	-	-	-	-	-	-	-	-	-	-	1.05	0.0179	-	-	1.56	1.32e-06	-	-
			Actinidia00288.t1	-	-	-	-	-	-	-	-	-	-	-	-	-	-	-	-	-	-	1.39	0.0426
		HI4OMT	Actinidia30452.t1	-4.67	0.000156	-	-	-	-	-4.06	0.00112	-	-	-	-	-1.49	0.0182	-	-	-	-	-	-
			Actinidia32025.t1	-	-	-	-	-	-	-	-	-4.04	0.0318	-	-	-5.04	0.0104	-	-	-	-	-	-
			Actinidia18683.t1	3.15	9.45e-49	4.36	1.22e-60	4.55	2.8e-24	-	-	-	-	1.59	0.0315	-2.35	7.02e-07	-	-	-	-	-	-
			Actinidia08701.t1	-	-	-	-	-	-	-	-	-	-	-3.38	0.00283	-12.05	0.000463	-	-	-3.41	0.0385	-	-
		CHS	Actinidia35952.t1	-	-	-	-	-	-	-	-	-	-	-	-	-1.74	3.12e-05	-1.07	0.0183	-1.58	0.0426	-	-
			Actinidia11396.t1	-	-	-	-	-	-	-	-	-	-	-	-	-2.11	1.27e-10	-1.7	1.23e-07	-2.51	9.81e-06	-1.22	0.00634
			Actinidia39955.t1	-	-	-	-	-	-	-	-	-	-	-	-	-1.66	1.01e-07	-1.82	5.22e-07	-2.24	0.000505	-1.23	0.00775
		PGT1	Actinidia08593.t1	-	-	-	-	1.11	4.26e-06	-	-	-	-	-	-	-	-	-	-	-	-	-	-
			Actinidia34167.t1	-	-	-	-	1.07	0.0226	-	-	-	-	1.14	0.0381	-	-	-	-	-1.25	0.0245	-	-
			Actinidia18864.t1	-	-	1.6	3.22e-09	1.43	0.000194	-	-	1.73	2.02e-05	2.29	1.41e-07	-	-	-	-	-	-	-	-
			Actinidia35159.t1	-	-	-	-	-	-	-	-	-	-	-	-	-1.01	0.0147	-	-	-1.78	0.00139	-	-
			Actinidia22139.t1	1.07	0.00867	-	-	1.73	1.12e-06	-	-	-	-	-	-	-2.66	1.7e-17	-1.64	0.00241	-2.4	7.94e-06	-1.26	0.00471
			Actinidia02846.t1	1.45	0.00363	-	-	-	-	1.93	0.0134	2.47	9.71e-06	2.5	4.86e-06	-	-	-	-	-	-	-	-
			Actinidia02383.t1	-	-	-	-	-1.05	0.00175	-	-	-1.26	0.00619	-	-	-2.09	6.27e-14	-2.3	0.000333	-1.69	0.00618	-2.24	4.45e-06
			Actinidia10110.t1	-	-	1.02	0.014	-	-	-	-	1.87	5.64e-05	1.87	1.4e-05	-	-	-	-	-	-	-1.61	3.57e-05
			Actinidia24273.t1	1.55	6.13e-11	1.71	4.54e-21	1.86	4.21e-09	-	-	-	-	1.51	0.0321	-	-	-	-	-	-	-	-
			Actinidia38178.t1	1.67	1.55e-10	2.85	5.03e-42	2.4	1.95e-18	2.99	1.22e-05	4.12	3.59e-65	4.03	1.91e-93	1.39	6.42e-06	-	-	-	-	-	-
			Actinidia02897.t2	1.28	1.3e-14	1.17	1.38e-17	-	-	1.67	0.00179	1.33	0.0178	-	-	-	-	-	-	-	-	-	-
			Actinidia10335.t1	1.32	9.12e-12	1.3	1.85e-28	-	-	-	-	-	-	-	-	2.02	0.0331	1.93	3.16e-07	-	-	-	-
		C12RT1	Actinidia28275.t1	3.08	6.56e-09	2.01	0.00312	-	-	-	-	-	-	-	-	-	-	-	-	1.36	0.0383	-	-
			Actinidia04254.t1	-1.43	0.000141	-4.48	2.49e-78	-4.43	5.42e-71	-3.35	0.0161	-5.68	3.86e-06	-2.53	0.0179	5.12	2.54e-05	7.04	7.51e-18	6.32	8.51e-14	3.22	2.45e-06
			Actinidia06879.t2	-2.4	6.42e-12	-3.85	1.03e-37	-2.18	1.32e-10	-4.47	0.000154	-4.33	0.000104	-2.16	0.0106	2.39	0.00072	4.46	2.66e-09	2.87	0.00473	2.37	0.000312
			Actinidia06877.t1	-1.45	0.000199	-4.9	4.5e-138	-4.2	1.25e-29	-3.45	0.000611	-4.89	4.39e-05	-2.16	0.0169	4.47	8.8e-15	6.46	5.96e-21	4.46	2.74e-06	2.43	0.00541
		AOMT	Actinidia30655.t1	-	-	1.83	4.05e-12	-	-	-	-	-	-	2.87	5.88e-05	-	-	-	-	-	-	-	-
			Actinidia17876.t1	3.07	9.78e-37	3.49	1.83e-50	3.54	5.86e-17	-	-	-	-	-	-	-2.45	3.83e-09	-	-	-	-	-	-
			Actinidia36483.t1	-	-	-	-	4.73	0.0163	-	-	-	-	-	-	-	-	-	-	-	-	-	-
			Actinidia08012.t1	-	-	-	-	-	-	-	-	-	-	1.7	0.00652	1.09	0.0229	-	-	-	-	-	-
			Actinidia39744.t1	-	-	-	-	-	-	-	-	-	-	-	-	-	-	-	-	-	-	-1.36	0.000954
			Actinidia13670.t1	-	-	-	-	-	-	-	-	-	-	-1.57	3.08e-06	-2.17	9.67e-12	-1.75	0.00343	-2.52	2.28e-07	-	-
		ANR	Actinidia31409.t1	-	-	-	-	-	-	-	-	-1.21	0.000751	-	-	-1.41	0.000184	-	-	-	-	-	-
			Actinidia12257.t1	-1.43	2.8e-07	-1.83	6.18e-21	-1.58	1.04e-06	-1.95	2.15e-08	-3.02	8e-22	-2.26	1.27e-12	-	-	-	-	1.08	0.000215	-	-
			Actinidia21542.t1	-	-	-	-	-	-	-	-	-	-	-	-	2.04	2.34e-10	1.46	0.00166	2.25	2.5e-06	1.78	3.98e-10
			Actinidia31407.t1	1.63	1.22e-19	-	-	-	-	-	-	-	-	-	-	3.23	7.77e-10	3.5	3.82e-07	-	-	-	-
			Actinidia09950.t1	2.59	0.00228	5.7	2.94e-37	6.49	2.56e-06	5.06	1.96e-05	5.93	5.34e-07	8.14	4.68e-15	-	-	-	-	2.19	4.57e-06	-	-
			Actinidia18245.t1	1.73	1.62e-11	2.41	7.38e-32	3.27	5.14e-11	-	-	-1.67	0.012	-1.03	0.0329	-3.63	8.49e-12	-	-	-	-	-	-
			Actinidia11718.t1	-	-	-	-	-	-	-	-	1.18	0.00119	1.78	7.02e-08	1.17	5.62e-06	-	-	-	-	-	-
			Actinidia10824.t1	-	-	-	-	1.21	0.0161	-	-	-	-	-	-	-	-	-	-	-	-	-	-
		TT4	Actinidia00530.t1	-	-	-2.42	0.00355	-3.1	0.00169	-	-	-1.04	0.0258	-1.23	0.000982	-2.14	0.000212	-	-	-3.52	1.31e-05	-4	7.01e-05
			Actinidia07076.t1	-1.86	0.00192	-	-	-3.02	8.73e-09	-	-	1.75	3.1e-07	-2.32	0.00015	-	-	-3.52	0.00303	-3.28	7.05e-09	-	-
			Actinidia13660.t1	-	-	-	-	-	-	-	-	-	-	-	-	-7.34	9.09e-10	-11.98	8.28e-06	-8.49	2.39e-12	-12.36	3.76e-10
		F3H	Actinidia16012.t1	-	-	-	-	-	-	-	-	-	-	-	-	-	-	-	-	3.4	0.00559	2.4	0.0471
			Actinidia09560.t1	1.27	1.07e-12	1.08	7.84e-16	-	-	-	-	1.14	0.000443	1.08	0.0218	-	-	-	-	-	-	-	-
			Actinidia29428.t1	3.19	2.4e-42	1.44	0.011	1.61	0.000456	2.38	0.00515	-	-	-	-	1.64	0.00597	2.45	9.51e-07	2.31	0.000386	-	-
			Actinidia24324.t1	-	-	-	-	-	-	1.44	0.00805	2.05	6.1e-05	2.11	9.86e-06	1.24	1.99e-05	-	-	-	-	-	-
			Actinidia03389.t1	-	-	-	-	-	-	-	-	-	-	2.64	0.0173	-	-	-	-	-	-	-	-
			Actinidia21198.t1	-	-	-	-	-	-	-	-	-	-	-	-	1.9	3.3e-05	1.99	0.00219	1.73	0.0452	1.84	0.0255
			Actinidia21929.t1	-	-	1.32	1.67e-05	2.03	9.83e-12	-	-	2.83	0.0368	4.6	1.05e-07	3.07	1.51e-08	2.31	0.00299	-	-	-	-
			Actinidia13539.t1	-1.46	0.047	-	-	-	-	-	-	-	-	2.14	1.77e-07	4.11	1.4e-52	2.47	0.000895	3.19	5.81e-17	2.43	5.72e-05
			Actinidia04468.t1	1.05	2.84e-06	-	-	-	-	1.93	0.00142	1.68	0.00607	1.65	0.0142	1.39	0.00383	-	-	-	-	-	-
			Actinidia28036.t1	1.72	1.52e-05	-2.49	0.000104	-2.65	1.39e-08	-	-	-	-	-3.21	0.00184	3.26	0.018	7.53	0.000313	5.2	0.011	3.82	4.62e-07
			Actinidia36632.t1	-	-	-	-	-	-	-	-	-	-	-	-	1.21	0.00537	-	-	-	-	-	-
			Actinidia18847.t1	-	-	3.82	0.0199	7.73	4.92e-10	-	-	-	-	9.08	0.00127	-	-	-	-	-	-	3.39	1.26e-05
			Actinidia08526.t1	-	-	-1.04	2.08e-10	-	-	-	-	-1.09	0.0392	-	-	1.23	0.0211	-	-	1.27	8.16e-10	1.62	0.00395
			Actinidia12886.t1	-1.01	4.34e-10	-2	6.02e-61	-	-	-	-	-	-	-	-	2.05	2.14e-05	2.71	0.025	-	-	-	-
			Actinidia26948.t1	2.81	5.67e-16	2.53	2.32e-16	2.99	8.88e-26	2.54	2.62e-08	2.21	0.000264	2.45	1.9e-06	-	-	-	-	-	-	-	-
			Actinidia16712.t1	2.65	4.37e-10	2.91	5.71e-13	1.84	0.00463	1.68	0.00144	2.24	0.02	-	-	-	-	-	-	-	-	-	-
		DFR	Actinidia13661.t1	-	-	-	-	-	-	-	-	-	-	-	-	1.5	0.000393	-	-	1.11	0.0123	-	-
			Actinidia21542.t1	-	-	-	-	-	-	-	-	-	-	-	-	2.04	2.34e-10	1.46	0.00166	2.25	2.5e-06	1.78	3.98e-10
			Actinidia09950.t1	2.59	0.00228	5.7	2.94e-37	6.49	2.56e-06	5.06	1.96e-05	5.93	5.34e-07	8.14	4.68e-15	-	-	-	-	2.19	4.57e-06	-	-
			Actinidia23267.t1	-	-	-	-	-	-	1.04	0.000327	-	-	-	-	-	-	-	-	-	-	-	-
			Actinidia05137.t1	-	-	4.86	0.000227	5.83	0.000463	-	-	-	-	9.89	6.59e-06	-	-	-	-	2.86	0.017	-	-
		TT7	Actinidia24466.t1	2.29	0.000466	-	-	-	-	2.3	0.00973	-	-	-	-	-	-	1.67	7.73e-15	-	-	-	-
			Actinidia11769.t1	2.07	9.71e-19	1.98	6.01e-27	1.24	0.00141	-	-	-	-	-	-	-	-	2.44	9.36e-09	2.51	6.37e-24	1.18	0.000376
		C4H	Actinidia36760.t2	-	-	-	-	-	-	-	-	1.43	0.000482	1.59	6.84e-05	1.03	9.79e-05	-	-	-	-	-	-
		CYP98A3	Actinidia36760.t2	-	-	-	-	-	-	-	-	1.43	0.000482	1.59	6.84e-05	1.03	9.79e-05	-	-	-	-	-	-
			Actinidia12012.t1	-	-	-1.7	2.32e-19	-	-	-3.16	2.53e-26	-3.94	1.11e-30	-2.7	7.61e-25	-	-	2.06	2.6e-12	1.88	1.71e-07	1.72	8.05e-09
			Actinidia12072.t2	-	-	1.21	3.24e-11	1.01	0.000141	-	-	2.21	3.77e-05	1.6	0.013	-	-	-	-	-	-	-	-
		CCoAMT	Actinidia30655.t1	-	-	1.83	4.05e-12	-	-	-	-	-	-	2.87	5.88e-05	-	-	-	-	-	-	-	-
			Actinidia08012.t1	-	-	-	-	-	-	-	-	-	-	1.7	0.00652	1.09	0.0229	-	-	-	-	-	-
		TT5/CHIL	Actinidia38221.t1	-	-	-	-	-	-	-	-	-	-	-	-	-1.77	1.93e-13	-2.04	1.21e-26	-1.74	0.00052	-1.31	0.00473
			Actinidia38220.t1	-	-	-	-	-	-	-	-	-	-	-	-	-8.92	0.00075	-6.14	0.00779	-	-	-5.04	0.00267
			Actinidia02995.t1	-	-	-	-	1.01	0.00701	-	-	-	-	-	-	-1.34	3.88e-07	-2.28	0.00105	-1.87	0.000366	-1.46	0.00462
			Actinidia13650.t1	-	-	-	-	-	-	-	-	-	-	-	-	-1.13	0.000439	-1.56	4.77e-08	-	-	-	-
		BAN	Actinidia31409.t1	-	-	-	-	-	-	-	-	-1.21	0.000751	-	-	-1.41	0.000184	-	-	-	-	-	-
			Actinidia12257.t1	-1.43	2.8e-07	-1.83	6.18e-21	-1.58	1.04e-06	-1.95	2.15e-08	-3.02	8e-22	-2.26	1.27e-12	-	-	-	-	1.08	0.000215	-	-
		4CL	Actinidia18275.t1	-1.2566	1e-07	-	1e-07	-	-	-	-	-	-	-	-	-	1e-07	1.4937	1e-07	-	-	-	-
			Actinidia00483.t1	-	-	-	-	1.095	0.0118401	-	-	-	-	-	-	2.4483	1.94101e-08	2.8484	0.000220546	3.1993	2.64662e-09	3.2603	1.56241e-12
			Actinidia22912.t1	1.8021	7.99e-17	1.3027	7.99e-17	-	-	-	-	-	-	-	-	-1.5761	7.99e-17	-2.0412	7.99e-17	-2.3335	7.99e-17	-2.0581	0.00701
			Actinidia21374.t1	-	-	-	-	-	-	-	-	-	-	-	-	2.4137	5.51112e-19	1.7172	0.000352984	3.2184	5.46456e-21	3.3417	9.01752e-12
			Actinidia20854.t1	-	-	-	-	-	-	-	-	-	-	-	-	-	-	-	-	-1.9774	8.42286e-11	-	-
			Actinidia30667.t1	-	-	-	-	-	-	-	-	-	-	-	-	-	-	-	-	-	-	1.419	0.00436
			Actinidia22154.t1	-1.135	3.8e-12	-1.0389	3.8e-12	-	-	-	-	-	-	-	-	-1.4052	3.8e-12	-	3.8e-12	-1.1162	3.8e-12	-	-
			Actinidia09802.t1	-	-	-	-	-	-	-	-	-	-	-	-	-	-	-	-	-1.148	0.000358776	-	-
			Actinidia13369.t1	-	-	-	-	1.0124	0.000196	1.5471	0.00126	1.6118	0.00126	1.6929	0.00126	-	-	-	-	-	-	-	-
			Actinidia22875.t1	-	-	-	-	-	-	-1.4504	0.0107296	-1.476	0.0107296	-	-	2.4782	6.73433e-07	-	-	-	-	1.0371	0.0145624
		PAL	Actinidia24116.t2	1.7106	0.0137	-	0.0137	2.2248	5.29e-05	-	-	-	-	-	-	3.3531	0.0137	2.2573	0.0137	2.1209	0.0137	1.2896	0.00982
			Actinidia07153.t2	1.1276	0.0222	-	0.0222	1.6972	0.0033	-	-	-	-	-	-	4.0023	0.0222	2.6851	0.0222	2.6611	0.0222	1.3662	0.0115
			Actinidia32439.t1	1.8533	3.11e-32	1.0395	3.11e-32	1.1724	0.00508	-	-	-	-	-	-	-	-	-	-	-	-	-	-
			Actinidia22446.t1	3.4263	8.52e-27	3.9612	8.52e-27	4.0658	6.76e-17	-	-	-	-	-	-	2.3443	8.52e-27	-	-	-	-	-	-
			Actinidia32441.t1	1.7027	3.76e-31	-	3.76e-31	1.0056	0.00683	-	-	-	-	-	-	-	-	-	-	-	-	-	-
			Actinidia13078.t1	-	-	-1.1893	2.26572e-11	-1.2846	6.24e-08	-1.5989	0.0146	-2.9111	0.0146	-3.2096	0.0146	1.2941	0.000109425	-	-	-	-	-	-
			Actinidia06760.t1	3.9851	2.63e-36	4.7539	2.63e-36	4.7285	8.19e-29	-	-	-	-	-	-	4.9235	2.63e-36	-	-	-	-	-	-
			Actinidia31339.t1	-	-	-1.4444	7.75622e-21	-1.4934	1.77e-09	-1.3986	0.0411	-2.4588	0.0411	-2.9759	0.0411	-	-	-	-	-	-	-	-
			Actinidia31340.t1	-	-	-1.4894	7.69e-17	-1.728	2.23e-13	-	-	-	-	-	-	-	-	-	-	-	-	-	-
		FLS	Actinidia29444.t1	-	-	-	-	-	-	-	-	-3.6896	8.52e-27	-2.4228	0.0222	-	-	-	-	-2.4569	0.00111015	-1.7999	0.00149201
			Actinidia05363.t1	2.1858	2.31062e-06	2.1348	8.5179e-07	1.7445	0.0157515	1.8817	0.000325846	2.4599	0.000325846	-	0.000325846	-	-	-	-	-	-	-	-

## Sheet: c
Table S3.c .Analysis of significant differences genes in plant pathogens interaction
Pathway Sysmbols	Gene ID	RH12-6h/0h		RH12-12h/0h		RH12-24h/0h		SH14-6h/0h		SH14-12h/0h		SH14-24/0h		RH12/SH14-0h		RH12/SH14-6h		RH12/SH14-12h		RH12/SH14-24h
		Log2(FC)	p.adj	Log2(FC)	p.adj	Log2(FC)	p.adj	Log2(FC)	p.adj	Log2(FC)	p.adj	Log2(FC)	p.adj		p.adj	Log2(FC)	p.adj	Log2(FC)	p.adj	Log2(FC)	p.adj
Cf-9	Actinidia20749.t1	-	-	-	-	-	-	-1.45	0.000143	-1.45	0.000142	-1.31	1.82e-06	-2	1.2e-07	-	-	-	-	-1.52	0.0224
	Actinidia11565.t1	-	-	-1.39	1.6e-23	-	-	-	-	-2.03	4.83e-10	-1.09	5.73e-06	-	-	-	-	-	-	-	-
	Actinidia16728.t2	-	-	-	-	-1.02	3.92e-05	-1.13	0.00373	-1.93	4.49e-11	-2.62	9.94e-26	-2.14	2.34e-19	-1.11	0.00827	-	-	-	-
CDPK	Actinidia22169.t1	-	-	-	-	-	-	-	-	-	-	-1.8	0.000166	1.5	0.00367	2.57	2.07e-11	-	-	3.66	1.56e-12
	Actinidia18576.t1	-	-	-	-	-	-	-	-	-	-	-	-	1.57	0.000437	1.14	0.00249	1.24	9.3e-07	-	-
	Actinidia11716.t1	-	-	-	-	-	-	-	-	-	-	-	-	-	-	1.38	0.00189	1.61	6.14e-08	-	-
	Actinidia02406.t1	-	-	-	-	-	-	-	-	-	-	-	-	1.35	5.68e-05	1.2	5.09e-06	1.11	7.47e-05	1.27	0.00949
	Actinidia25772.t1	-	-	-1.14	4.75e-10	-1.03	0.00145	-1.68	0.0404	-4.07	3.4e-07	-2.4	0.000338	2.24	8.23e-08	3.52	8.64e-08	5.17	2.87e-13	3.61	3.13e-07
	Actinidia26407.t1	-	-	-	-	-	-	-	-	-	-	-	-	1.6	0.0023	2.48	0.00559	1.79	0.00548	2.41	0.000145
	Actinidia33551.t1	-	-	-1.02	0.00066	-	-	-	-	-	-	-	-	12.23	2.9e-12	6.37	7.94e-09	11.21	1.81e-09	12.89	8.69e-15
	Actinidia21976.t1	-	-	-	-	-	-	-	-	-	-	-	-	1.5	0.0104	-	-	-	-	-	-
	Actinidia21728.t1	-	-	-	-	-	-	-	-	-	-	-	-	1.28	8.02e-05	-	-	-	-	-	-
	Actinidia29013.t1	-	-	-	-	-	-	-	-	-	-	1.39	0.00566	1.78	1.86e-10	1.21	0.00798	1.52	4.08e-08	-	-
	Actinidia00824.t1	-	-	-1.09	4.36e-07	-	-	-	-	-	-	-	-	1.53	5.5e-05	1.63	9.12e-06	1.59	0.0219	1.29	0.000885
	Actinidia12825.t1	-	-	1.01	0.00916	-	-	-	-	-	-	-	-	1.89	0.000278	-	-	-	-	-	-
	Actinidia17643.t1	-	-	-	-	-	-	-	-	-	-	-	-	1.34	0.000481	-	-	-	-	-	-
	Actinidia11634.t1	1.19	7.58e-12	1.23	3.17e-15	-	-	-	-	-	-	-	-	1.33	0.000458	1.91	0.00301	-	-	-	-
	Actinidia23377.t1	1.43	1.02e-08	1.15	6.64e-05	2.14	2.24e-16	-	-	-3.15	0.0132	-	-	3.28	3.31e-11	3.71	2.11e-06	7.59	6.41e-24	7.04	2.75e-56
	Actinidia15859.t1	-	-	-	-	-	-	-	-	-	-	-1.12	0.0277	-	-	-	-	-	-	1.63	0.00719
RBOH	Actinidia18278.t1	-2.31	9.69e-53	-2.58	6.17e-75	-2.69	5.17e-38	-1.77	1.07e-05	-2.4	1.91e-08	-2.71	2.56e-58	-	-	-	-	-	-	-	-
	Actinidia28336.t1	-	-	-	-	-	-	-	-	-1.43	2.17e-05	-1.57	2.66e-08	-	-	-	-	-	-	1.63	0.00314
	Actinidia18279.t1	-2.27	4.6e-38	-2.43	2.9e-66	-2.6	1.89e-36	-1.33	0.000695	-2.01	5.12e-06	-2.58	1.14e-38	-	-	-	-	-	-	-	-
	Actinidia28337.t1	-	-	-	-	-	-	-	-	-2.52	0.0414	-2.45	0.0101	-	-	-	-	2.69	0.0317	2.86	0.0115
	Actinidia20883.t1	1.16	1.55e-12	-	-	-	-	1.24	1.42e-05	-	-	-	-	-	-	-	-	-	-	-	-
	Actinidia19357.t1	-1.06	0.000354	-	-	-	-	-1.03	0.00339	-	-	-	-	-	-	-	-	1.04	0.0077	-	-
CNGCs	Actinidia10149.t1	-	-	-	-	-	-	-	-	-1.07	5.51e-09	-	-	-	-	-	-	-	-	-	-
	Actinidia17572.t1	-3.92	8.92e-19	-4.01	4.17e-25	-3.39	3.1e-12	-	-	-	-	-1.55	0.000402	2.08	6.37e-07	-	-	-	-	-	-
	Actinidia00202.t1	-1.09	0.000215	-	-	-	-	-	-	-	-	1.78	7.43e-06	1.33	1.55e-07	-	-	-	-	-	-
	Actinidia13298.t2	-	-	-	-	-	-	-	-	-	-	2.15	2.13e-05	-	-	-	-	-	-	-	-
	Actinidia06480.t1	-	-	-	-	-	-	-	-	-	-	-	-	-	-	-	-	1.05	0.00011	-	-
	Actinidia14625.t1	-1.35	1.76e-10	-1.84	5.61e-19	-1.63	9.09e-11	-	-	-2.49	1.79e-08	-1.93	4.42e-08	-	-	-	-	1.55	0.00116	1.2	0.00406
	Actinidia26414.t1	-	-	-1.23	4.99e-21	-2.61	5.36e-20	-	-	-1.77	1.1e-06	-3.91	3.02e-30	-	-	-	-	-	-	1.49	0.00414
	Actinidia36874.t1	-	-	-	-	-	-	-	-	-	-	1.27	0.033	-	-	-	-	-	-	-	-
NOA1	Actinidia13579.t1	-	-	-	-	-	-	-	-	-	-	1.06	0.039	-	-	-	-	-	-	-	-
	Actinidia39365.t1	-	-	1.06	6.16e-06	1.15	2.89e-05	-	-	1.45	0.00116	1.63	0.000271	-	-	-	-	-	-	-	-
	Actinidia39191.t1	-	-	-	-	-	-	-	-	-	-	1.98	1.95e-08	-	-	-	-	-	-	-	-
FLS	Actinidia16728.t2	-	-	-	-	-1.02	3.92e-05	-1.13	0.00373	-1.93	4.49e-11	-2.62	9.94e-26	-2.14	2.34e-19	-1.11	0.00827	-	-	-	-
CALML	Actinidia04501.t1	-	-	-	-	-	-	-2.9	5.32e-05	-3.5	1.28e-08	-3.28	5.6e-09	-	-	2.26	1.16e-10	2.5	3.34e-11	1.93	3.35e-07
	Actinidia19969.t1	-	-	-3.11	9.89e-32	-2.1	3.39e-07	-	-	-3.99	8.15e-12	-3.58	1.43e-12	-	-	-	-	1.83	0.00177	2.44	2.75e-05
	Actinidia38560.t1	-	-	-	-	-	-	-	-	-1.11	0.000462	-1.18	3.31e-08	-	-	-	-	-	-	-	-
	Actinidia21271.t1	-	-	-1.2	0.0311	-	-	-	-	-	-	-	-	-	-	-	-	-	-	-	-
	Actinidia08525.t1	-	-	-3	0.000107	-2.19	0.0253	-	-	-3.54	0.0223	-	-	-	-	-	-	-	-	-	-
	Actinidia30914.t1	-	-	-1.2	6.58e-09	-	-	-	-	-1.31	0.00188	-	-	1.05	0.00309	1.22	0.00585	1.16	0.00556	-	-
	Actinidia06969.t1	-	-	2.04	0.00377	-	-	-	-	-	-	-	-	-	-	-	-	-	-	-	-
	Actinidia38765.t1	-1.79	8.23e-08	-3.31	6.53e-96	-2.26	5.68e-16	-1.36	0.0282	-2.41	6.72e-06	-3.17	1.73e-17	-	-	-	-	-	-	1.83	2.74e-05
	Actinidia00824.t1	-	-	-1.09	4.36e-07	-	-	-	-	-	-	-	-	1.53	5.5e-05	1.63	9.12e-06	1.59	0.0219	1.29	0.000885
	Actinidia17555.t1	-1.04	0.00016	-1.54	3.05e-11	-1	6.62e-05	-	-	-	-	-1.42	0.00327	-	-	-	-	-	-	1.4	0.0111
	Actinidia22170.t1	3.92	1.54e-05	4.51	3.36e-09	3.36	0.00149	4.52	0.000243	3.75	0.0248	3.42	0.00471	-	-	-	-	-	-	-	-
	Actinidia22169.t1	-	-	-	-	-	-	-	-	-	-	-1.8	0.000166	1.5	0.00367	2.57	2.07e-11	-	-	3.66	1.56e-12
MPK4	Actinidia37281.t2	1.09	3.39e-10	-	-	-	-	-	-	-	-	-	-	-	-	-	-	-	-	-	-
	Actinidia00817.t1	-1.18	1.78e-07	-1.78	3.35e-48	-1.61	6.53e-18	-	-	-1.87	4.39e-13	-1.62	5.85e-07	-	-	-	-	-	-	-	-
WRKY25	Actinidia23189.t1	-	-	-	-	-	-	-	-	-1.24	0.000166	-1.61	3.67e-09	-	-	-	-	-	-	-	-
BAK1	Actinidia33170.t1	1.45	0.00157	1.93	9.14e-06	2.12	1.35e-05	-	-	1.84	0.00488	1.51	0.0475	-1.45	0.0222	-	-	-1.36	0.00365	-	-
	Actinidia10284.t1	1.78	5.76e-09	1.49	2.49e-05	-	-	1.77	0.00169	2.43	0.000759	-	-	-	-	-	-	-	-	-	-
MEKK1	Actinidia00224.t1	-1.53	5.62e-21	-1.54	1.23e-41	-1.86	9.94e-30	-1.77	8.6e-11	-1.77	1.99e-10	-2.12	7.55e-41	-	-	-	-	-	-	-	-
MKK1/2	Actinidia17512.t1	-	-	-	-	-	-	-	-	-	-	-	-	-10.09	3.05e-05	-	-	-4.75	8.59e-05	-4.52	0.00904
	Actinidia39775.t1	4.01	4.82e-48	4.47	4.05e-110	1.26	0.00131	2.58	0.0445	2.35	0.0216	-	-	-3.32	0.00273	-	-	-1.2	0.0171	-2.71	2.71e-08
EFR	Actinidia20723.t1	-1.21	0.000459	-1.56	2.39e-09	-1.23	4.26e-06	-2.54	8.62e-05	-2.45	1.54e-05	-1.6	0.000458	-1.05	0.0345	-	-	-	-	-	-
	Actinidia10174.t1	-5.79	3.15e-108	-4.42	8.78e-126	-3.65	2.28e-53	-4.99	1.37e-21	-4.31	1.28e-14	-1.93	1.32e-06	1.02	0.000751	-	-	-	-	-	-
	Actinidia22668.t1	-	-	-	-	-	-	-	-	-	-	-	-	-4.08	1.73e-16	-	-	-3.53	3.65e-11	-5.24	2.14e-18
	Actinidia29435.t1	-	-	-	-	-	-	-2.09	0.00885	-	-	-	-	-3.29	0.0002	-	-	-	-	-2.92	2.91e-05
	Actinidia26305.t1	-	-	-1.39	0.0298	-2.37	0.00387	1.37	0.011	1.57	0.0288	1.87	0.000737	-	-	-2.16	7.48e-07	-3.62	3.46e-09	-4.91	7.85e-15
	Actinidia29429.t2	-	-	-	-	-	-	-	-	1.41	0.0467	2.91	1.11e-11	-	-	-	-	-	-	-	-
MKK4	Actinidia33815.t1	-	-	-	-	-	-	-	-	-1.07	6.33e-08	-	-	-	-	-	-	-	-	-	-
	Actinidia25994.t1	-	-	-	-	-	-	-	-	-1.08	0.00571	-1.28	0.000121	-	-	-	-	-	-	-	-
MKK5	Actinidia21856.t1	-	-	-	-	-	-	-	-	-1.51	1.06e-05	-1.28	1.58e-17	-	-	-	-	-	-	-	-
MPK3/6	Actinidia03761.t1	-	-	-1.32	5.47e-28	-1.66	9.81e-34	-	-	-2.16	5.41e-12	-1.99	8.37e-13	-	-	-	-	-	-	-	-
MPK3	Actinidia00817.t1	-1.18	1.78e-07	-1.78	3.35e-48	-1.61	6.53e-18	-	-	-1.87	4.39e-13	-1.62	5.85e-07	-	-	-	-	-	-	-	-
WRKY29	Actinidia27364.t1	-	-	-	-	-1.3	2.69e-06	-	-	-	-	-2.14	1.24e-07	-	-	-	-	-	-	-	-
	Actinidia33731.t1	-	-	-	-	-	-	-	-	-	-	-1.5	0.000245	-	-	-	-	-	-	-	-
NHO	Actinidia23964.t1	-	-	-	-	-	-	-	-	-	-	1.32	0.0487	-	-	-	-	-	-	-	-
	Actinidia17716.t1	-	-	-1.19	6.17e-11	-	-	-	-	-1.74	0.000148	-	-	-	-	-	-	1.14	0.025	-	-
PR1	Actinidia00340.t1	-	-	-1.99	0.0375	-	-	-	-	-	-	-	-	-	-	-	-	-	-	-	-
	Actinidia38643.t1	2.06	6.6e-05	-	-	2	0.00125	1.75	0.0482	-	-	2.41	0.00235	-	-	-	-	-	-	-	-
	Actinidia36532.t1	-	-	1.13	0.000393	1.97	4.64e-09	-	-	3.41	3.56e-06	3.75	5.73e-10	-	-	-	-	-2.09	0.00295	-1.58	0.0155
FRK1	Actinidia09013.t1	-	-	-	-	-	-	-	-	-	-	1.09	0.035	-	-	-	-	-	-	-	-
	Actinidia32121.t2	-	-	-	-	-1.03	3.49e-14	-1.08	0.000145	-2	3.66e-13	-1.23	7.59e-19	-	-	-	-	-	-	-	-
	Actinidia21728.t1	-	-	-	-	-	-	-	-	-	-	-	-	1.28	8.02e-05	-	-	-	-	-	-
WRKY29/22	Actinidia27364.t1	-	-	-	-	-1.3	2.69e-06	-	-	-	-	-2.14	1.24e-07	-	-	-	-	-	-	-	-
	Actinidia33731.t1	-	-	-	-	-	-	-	-	-	-	-1.5	0.000245	-	-	-	-	-	-	-	-
PTI	Actinidia31666.t1	-1.03	6.34e-10	-1.98	2.81e-39	-1.3	3.48e-12	-1.78	6.62e-06	-2.43	4.38e-29	-1.96	7.25e-33	-	-	-	-	-	-	-	-
	Actinidia31771.t1	-1.64	3.06e-08	-2.78	7.77e-33	-1.73	1.17e-06	-1.98	4.77e-10	-3.57	7.05e-43	-3.16	3.37e-14	-	-	-	-	-	-	-	-
	Actinidia35904.t1	-	-	-	-	-1.11	8.23e-12	-	-	-	-	-1.26	1.46e-24	-	-	-	-	-	-	-	-
RIN4	Actinidia09472.t1	-3.94	6.01e-83	-3.34	3.82e-61	-3.48	1.08e-26	-3.14	5.1e-40	-3.07	5.84e-13	-2.59	3.94e-16	-1.6	2.11e-27	-2.4	6.88e-15	-1.87	0.00197	-2.49	6.41e-05
RPM1	Actinidia05846.t1	1.08	9.91e-05	-	-	-	-	-	-	-	-	-	-	-	-	-	-	-	-	-	-
PBS1	Actinidia30612.t1	-1.22	1.08e-14	-1.8	3.17e-56	-1.9	1.36e-28	-1.18	1.67e-06	-1.8	9.93e-26	-2.21	4.92e-62	-	-	-	-	-	-	-	-
Rd19	Actinidia22501.t1	-	-	-	-	-	-	-	-	1.411	0.00162931	1.373	0.00233891	-	-	-	-	-	-	-	-	-
RPS5	Actinidia18750.t1	-	-	-1.69	5.67e-43	-1.74	2.96e-08	-	-	-2.06	0.001	-2	2.46e-06	-	-	-	-	-	-	-	-
SGT1	Actinidia03143.t1	-	-	-1.64	8.8e-46	-1.17	1.23e-08	-	-	-1.21	5.12e-05	-	-	-	-	-	-	-	-	-	-
PIK1	Actinidia30612.t1	-1.22	1.08e-14	-1.8	3.17e-56	-1.9	1.36e-28	-1.18	1.67e-06	-1.8	9.93e-26	-2.21	4.92e-62	-	-	-	-	-	-	-	-
RPS4	Actinidia38825.t1	-2.4	2.93e-19	-3.07	2.35e-43	-2.5	3.32e-18	-2.36	0.022	-4.74	3.41e-80	-4.35	1.16e-48	-1.68	2.71e-14	-	-	-	-	-	-
EDS1	Actinidia37691.t1	-	-	-1.23	1.07e-06	-	-	-	-	-1.34	9.12e-06	-1.3	3.56e-08	-	-	-	-	-	-	-	-
	Actinidia04953.t1	-1.58	2.62e-15	-1.88	1.07e-33	-1.3	0.000195	-1.44	2.31e-05	-1.88	3.73e-08	-2.25	1.89e-23	-	-	-	-	-	-	-	-
	Actinidia06582.t1	-	-	-	-	-	-	-	-	-1.65	1.04e-07	-1.08	2.09e-09	-	-	-	-	-	-	-	-
	Actinidia20039.t1	-	-	-	-	-	-	-	-	-	-	-1.56	8.67e-07	-	-	-	-	-	-	-	-
PBS2	Actinidia31794.t1	-	-	-	-	1.32	0.00259	-	-	-	-	1.59	0.0138	-	-	-	-	-	-	-	-
SGT1	Actinidia03143.t1	-	-	-1.64	8.8e-46	-1.17	1.23e-08	-	-	-1.21	5.12e-05	-	-	-	-	-	-	-	-	-	-
	Actinidia08592.t1	-	-	-	-	-	-	-	-	-	-	-	-	-	-	-	-	-1.45	0.00583	-1.8	0.00315
	Actinidia05180.t1	-	-	-1.96	1.06e-60	-1.73	2.7e-33	-	-	-1.01	1.04e-08	-	-	-	-	-	-	-	-	-	-
HSP90	Actinidia15430.t1	2.39	7e-61	2.07	4.53e-84	1.65	1.61e-07	2.08	0.000824	-	-	-	-	-	-	-	-	-	-	-	-
	Actinidia00843.t1	-	-	-	-	-	-	1.03	0.00141	-	-	-	-	-	-	-	-	-	-	-	-
	Actinidia03794.t1	-	-	-	-	-	-	1.2	1.9e-05	-	-	-	-	-	-	-	-	-	-	-	-
	Actinidia30377.t1	-	-	-1	7.78e-21	-	-	-	-	-	-	-	-	-	-	-	-	-	-	-	-
RRS1	Actinidia38825.t1	-2.4	2.93e-19	-3.07	2.35e-43	-2.5	3.32e-18	-2.36	0.022	-4.74	3.41e-80	-4.35	1.16e-48	-1.68	2.71e-14	-	-	-	-	-	-
	Actinidia02390.t1	-1.14	3.39e-10	-1.23	3.07e-18	-1.01	7.98e-10	-	-	-2.35	2.89e-05	-1.25	0.00685	-	-	-	-	1.4	0.0182	-	-
MYB30	Actinidia37629.t1	-	-	-	-	-2.6	0.000107	-	-	-	-	-1.51	0.00025	-5.08	1.36e-43	-5.63	2.5e-07	-5.47	5.84e-34	-6.17	7.83e-19
	Actinidia19040.t1	-1.72	3e-16	-2.4	1.4e-23	-3.74	8.01e-37	-	-	-	-	-	-	-	-	-1.99	9.07e-05	-3.03	4.06e-08	-2.97	5.68e-06
	Actinidia06092.t1	-	-	-	-	-	-	-	-	-	-	-	-	-2.83	0.0393	-	-	-4.26	5.28e-05	-3.97	0.0106
	Actinidia36012.t1	-1.79	0.00844	-3.62	3.9e-11	-6.04	3.05e-10	1.6	0.0413	-	-	-2.68	5.04e-08	-1.95	1.3e-07	-5.34	4.16e-09	-6.11	6.67e-17	-5.32	8.25e-05
	Actinidia37835.t1	-	-	-	-	-	-	-	-	-	-	-	-	-4.67	1.32e-10	-3.9	0.00319	-5.1	1.27e-09	-5.29	2.51e-20
KCS	Actinidia20279.t1	-	-	-1.47	8.78e-19	-	-	-1.32	4.81e-13	-1.28	1.7e-05	-1.06	4.72e-08	-	-	-	-	-	-	-	-
	Actinidia40101.t1	-1.65	0.00436	-2.6	7.28e-06	-6.32	1.12e-06	-	-	-2.4	9.75e-08	-3.57	2.17e-23	-6.65	1.68e-100	-6.54	1.37e-07	-6.85	1.9e-27	-9.4	6.64e-12
	Actinidia04500.t1	-1.22	0.0014	-1.57	7.28e-08	-1.99	4.64e-05	-	-	-2.2	1.48e-05	-1.95	2.09e-06	-4.61	7.29e-42	-4.09	4.97e-05	-3.97	6.72e-14	-4.65	6.32e-12
	Actinidia00530.t1	-	-	-2.42	0.00355	-3.1	0.00169	-	-	-1.04	0.0258	-1.23	0.000982	-2.14	0.000212	-	-	-3.52	1.31e-05	-4	7.01e-05
	Actinidia15697.t1	-	-	-1.39	0.00846	-	-	-	-	-	-	-1.24	0.000702	-2.57	2.55e-08	-1.58	0.0479	-3.13	2.68e-06	-1.72	0.0108
	Actinidia29295.t1	-	-	-	-	-	-	-	-	-	-	-	-	-4.21	8.85e-12	-5.98	2.31e-06	-5.23	4.09e-10	-6.38	5.72e-14
	Actinidia26300.t1	1.56	0.0351	1.34	0.00935	-	-	-	-	2.77	4.78e-07	2.29	6.08e-05	-5.83	3.15e-73	-5.87	0.000501	-7.26	1.03e-53	-7.5	9.17e-37
	Actinidia14888.t1	-	-	-	-	-	-	-	-	-	-	-	-	-	-	-	-	-	-	-1.06	4.82e-05
	Actinidia13660.t1	-	-	-	-	-	-	-	-	-	-	-	-	-7.34	9.09e-10	-11.98	8.28e-06	-8.49	2.39e-12	-12.36	3.76e-10
	Actinidia01323.t1	-	-	-	-	-	-	2.99	0.0173	4.35	4.44e-11	3.96	5.37e-11	-2.39	0.000138	-4.3	0.000501	-5.69	9.49e-24	-6.67	2.54e-35
	Actinidia03774.t1	-	-	-	-	3.33	0.015	-	-	-	-	2.32	0.00377	-5.94	3.04e-13	-8.23	8.87e-05	-13.34	5.7e-14	-4.93	1.21e-09
	Actinidia20467.t1	-	-	-	-	-	-	-	-	-	-	-	-	-9.76	3.49e-05	-9.66	0.0196	-10.29	7.77e-07	-10.92	1.39e-07
	Actinidia07076.t1	-1.86	0.00192	-	-	-3.02	8.73e-09	-	-	1.75	3.1e-07	-2.32	0.00015	-	-	-3.52	0.00303	-3.28	7.05e-09	-	-
	Actinidia37255.t1	4.42	9.35e-14	3.31	1.83e-08	-	-	-	-	1.63	0.0191	-	-	-5	8.36e-15	-2.5	0.00839	-3.32	7.85e-15	-4.47	2.26e-09
	Actinidia16650.t1	-	-	-	-	-	-	-	-	-	-	2.25	8.69e-06	-6.47	1.52e-05	-9.32	0.00825	-	-	-12.46	1.78e-12
	Actinidia08000.t1	-	-	-	-	-	-	-	-	-	-	-	-	-	-	-	-	-1.27	0.0495	-	-
	Actinidia26431.t1	-	-	-	-	-	-	3.77	0.00882	5.46	1.26e-13	4.81	7.97e-12	-	-	-5.7	0.00144	-6.85	1.8e-17	-7.21	6.6e-13
	Actinidia16649.t1	-	-	-	-	-	-	-	-	-	-	2.53	0.0241	-	-	-	-	-8.09	0.0317	-9.13	0.000236
CEBiP	Actinidia26335.t1	-	-	-	-	-	-	-	-	-1.31	5.25e-06	-1.79	5.78e-32	-	-	-	-	-	-	-	-
CERK1	Actinidia13741.t2	-2	2.44e-25	-3.1	2.08e-111	-2.8	4.11e-32	-1.57	1.34e-08	-2.15	4.28e-16	-2.59	8.06e-38	1.35	1.07e-14	-	-	-	-	1.14	0.000543
