# Supplementary material for: Two transcription factors, AcREM14 and AcC3H1, enhance the resistance of kiwifruit Actinidiachinensis var. chinensis to Pseudomonas syringae pv. actinidiae
Source: Hortic Res. 2023 Nov 20;11(1):uhad242. doi: 10.1093/hr/uhad242 (PMC10782502; doi:10.1093/hr/uhad242)
Supplement: Web_Material_uhad242 [file web_material_uhad242.zip › TableS4.xls]

## Sheet: a
Table S4.a GO term enrichment result of green module
Class	GO_Name	GO_ID	GO_Level	P_value	EnrichmentScore	HitsGenesCountsInSelectedSet	HitsGenesCountsInBackground	AllGenesCountsInSelectedSet	AllGenesCountsInBackground	corrected p-value(BH method)
Molecular function	RNA binding	GO:0003723	5	7.78155e-13	1.22437	808	8191	2163	26847	2.0232e-11
Molecular function	nucleic acid binding	GO:0003676	4	2.95675e-05	1.07417	1292	14929	2163	26847	0.000384377
Molecular function	translation regulator activity	GO:0045182	2	0.0120496	1.22943	115	1161	2163	26847	0.10443
Molecular function	nuclease activity	GO:0004518	5	0.0129	1.17082	183	1940	2163	26847	0.0838502
Molecular function	nucleotide binding	GO:0000166	5	0.0496218	1.03662	1053	12608	2163	26847	0.258033
Cellular component	nucleoplasm	GO:0005654	3	1.5655e-10	1.22339	699	7093	2260	28056	3.91374e-09
Cellular component	nucleolus	GO:0005730	6	4.81163e-09	1.31477	380	3588	2260	28056	6.01454e-08
Cellular component	mitochondrion	GO:0005739	6	1.84772e-05	1.11067	920	10283	2260	28056	0.000153976
Cellular component	intracellular anatomical structure	GO:0005622	3	0.0474883	1.00616	2203	27181	2260	28056	0.296802
Biological process	nucleobase-containing compound metabolic process	GO:0006139	5	5.57865e-12	1.1148	1462	16277	2231	27690	2.56618e-10
Biological process	translation	GO:0006412	8	1.98974e-05	1.18761	457	4776	2231	27690	0.000457639
Biological process	metabolic process	GO:0008152	2	3.55748e-05	1.02707	2050	24773	2231	27690	0.00054548
Biological process	DNA metabolic process	GO:0006259	7	9.90911e-05	1.17454	432	4565	2231	27690	0.00113955
Biological process	protein metabolic process	GO:0019538	5	0.000215754	1.06965	1230	14272	2231	27690	0.00198494
Biological process	regulation of gene expression, epigenetic	GO:0040029	7	0.00132062	1.35174	99	909	2231	27690	0.0101247
Biological process	cellular process	GO:0009987	2	0.00810747	1.00774	2192	26997	2231	27690	0.0532777
Biological process	generation of precursor metabolites and energy	GO:0006091	4	0.0174312	1.10141	387	4361	2231	27690	0.10023
Biological process	biosynthetic process	GO:0009058	3	0.0188035	1.02893	1569	18926	2231	27690	0.096107
Biological process	cellular protein modification process	GO:0006464	7	0.0397579	1.04804	845	10007	2231	27690	0.182887

## Sheet: b
TableS4.b. GO term enrichment result of black module
Class	GO_Name	GO_ID	GO_Level	P_value	EnrichmentScore	HitsGenesCountsInSelectedSet	HitsGenesCountsInBackground	AllGenesCountsInSelectedSet	AllGenesCountsInBackground	corrected p-value(BH method)
Molecular function	transporter activity	GO:0005215	2	0.00400731	1.1071	503	6198	1968	26847	0.10419
Molecular function	transferase activity	GO:0016740	3	0.0217094	1.05072	897	11646	1968	26847	0.282222
Molecular function	enzyme regulator activity	GO:0030234	3	0.0444462	1.09735	285	3543	1968	26847	0.385201
Molecular function	carbohydrate binding	GO:0030246	3	0.0495599	1.12182	187	2274	1968	26847	0.32214
Cellular component	lysosome	GO:0005764	8	8.79465e-06	1.35499	190	1920	2049	28056	0.000219866
Cellular component	Golgi apparatus	GO:0005794	6	0.000562505	1.12937	532	6450	2049	28056	0.00703131
Cellular component	endosome	GO:0005768	8	0.00240733	1.14945	342	4074	2049	28056	0.0200611
Cellular component	membrane	GO:0016020	3	0.00540522	1.03102	1593	21156	2049	28056	0.0337827
Cellular component	intracellular anatomical structure	GO:0005622	3	0.00570641	1.00952	2004	27181	2049	28056	0.0285321
Cellular component	cytoskeleton	GO:0005856	6	0.0244994	1.08751	430	5414	2049	28056	0.102081
Cellular component	vacuole	GO:0005773	6	0.0245992	1.07336	555	7080	2049	28056	0.0878544
Cellular component	peroxisome	GO:0005777	7	0.0276962	1.15177	170	2021	2049	28056	0.0865506
Cellular component	cytosol	GO:0005829	3	0.0352535	1.03204	1260	16717	2049	28056	0.0979265
Cellular component	nuclear envelope	GO:0005635	5	0.039545	1.15011	148	1762	2049	28056	0.0988626
Biological process	lipid metabolic process	GO:0006629	4	0.00175672	1.11995	500	6051	2043	27690	0.0808092
Biological process	catabolic process	GO:0009056	3	0.00196447	1.07408	905	11420	2043	27690	0.0451828
Biological process	transport	GO:0006810	4	0.0025176	1.05948	1095	14008	2043	27690	0.0386032
Biological process	cell cycle	GO:0007049	3	0.0040679	1.10128	547	6732	2043	27690	0.0467808
Biological process	cell death	GO:0008219	3	0.00470386	1.10072	536	6600	2043	27690	0.0432755
Biological process	cellular protein modification process	GO:0006464	7	0.0220827	1.0578	781	10007	2043	27690	0.169301
Biological process	DNA metabolic process	GO:0006259	7	0.0257536	1.09557	369	4565	2043	27690	0.169238

## Sheet: c
Table S4.c. GO term enrichment result of pink module
Class	GO_Name	GO_ID	GO_Level	P_value	EnrichmentScore	HitsGenesCountsInSelectedSet	HitsGenesCountsInBackground	AllGenesCountsInSelectedSet	AllGenesCountsInBackground	corrected p-value(BH method)
Molecular function	cytoskeletal motor activity	GO:0003774	2	2.16195e-09	3.48794	31	535	446	26847	5.62108e-08
Molecular function	protein binding	GO:0005515	3	0.000916493	1.11513	308	16626	446	26847	0.0119144
Molecular function	hydrolase activity	GO:0016787	3	0.00255343	1.1542	222	11578	446	26847	0.0221297
Molecular function	signaling receptor binding	GO:0005102	4	0.033064	1.21198	84	4172	446	26847	0.214916
Cellular component	cell wall	GO:0005618	4	6.18321e-08	1.67515	104	3667	475	28056	1.5458e-06
Cellular component	plasma membrane	GO:0005886	4	2.36473e-07	1.20219	320	15722	475	28056	2.95592e-06
Cellular component	cytoskeleton	GO:0005856	6	3.88176e-06	1.44008	132	5414	475	28056	3.2348e-05
Cellular component	membrane	GO:0016020	3	5.25966e-06	1.11117	398	21156	475	28056	3.28729e-05
Cellular component	external encapsulating structure	GO:0030312	3	1.06829e-05	1.43413	124	5107	475	28056	5.34147e-05
Cellular component	vacuole	GO:0005773	6	1.32382e-05	1.34315	161	7080	475	28056	5.51591e-05
Cellular component	extracellular region	GO:0005576	3	0.000464884	1.19002	224	11118	475	28056	0.0016603
Cellular component	lysosome	GO:0005764	8	0.0112717	1.41511	46	1920	475	28056	0.0352239
Biological process	cell cycle	GO:0007049	3	0.000238047	1.29473	147	6732	467	27690	0.0109502
Biological process	cellular component organization	GO:0016043	4	0.00933085	1.09067	302	16418	467	27690	0.21461
Biological process	pollination	GO:0009856	3	0.0164493	1.36595	49	2127	467	27690	0.252223
Biological process	response to biotic stimulus	GO:0009607	3	0.0215401	1.11663	209	11098	467	27690	0.247711
Biological process	response to abiotic stimulus	GO:0009628	3	0.0330635	1.09055	243	13212	467	27690	0.304184
Biological process	response to stress	GO:0006950	3	0.0404876	1.05999	322	18012	467	27690	0.310405

## Sheet: d
Table S4.d GO term enrichment result of turquoise module
Class	GO_Name	GO_ID	GO_Level	P_value	EnrichmentScore	HitsGenesCountsInSelectedSet	HitsGenesCountsInBackground	AllGenesCountsInSelectedSet	AllGenesCountsInBackground	corrected p-value(BH method)
Molecular function	nuclease activity	GO:0004518	5	0.00131104	1.15972	342	1940	4081	26847	0.034087
Molecular function	RNA binding	GO:0003723	5	0.0013861	1.06577	1327	8191	4081	26847	0.0180193
Molecular function	binding	GO:0005488	2	0.0314671	1.00751	3817	24923	4081	26847	0.272715
Molecular function	translation regulator activity	GO:0045182	2	0.0343668	1.12759	199	1161	4081	26847	0.223384
Cellular component	thylakoid	GO:0009579	4	1.11022e-16	1.45912	533	2399	4272	28056	2.77556e-15
Cellular component	chloroplast	GO:0009507	7	2.22045e-16	1.20921	1489	8087	4272	28056	2.77556e-15
Cellular component	plastid	GO:0009536	6	6.66134e-16	1.15185	1773	10109	4272	28056	5.55112e-15
Cellular component	intracellular anatomical structure	GO:0005622	3	0.0133582	1.00561	4162	27181	4272	28056	0.0834885
Cellular component	nucleoplasm	GO:0005654	3	0.038187	1.04349	1127	7093	4272	28056	0.190935
Biological process	photosynthesis	GO:0015979	4	9.73155e-12	1.33294	457	2255	4210	27690	4.47651e-10
Biological process	regulation of gene expression, epigenetic	GO:0040029	7	0.000856994	1.25177	173	909	4210	27690	0.0197109
Biological process	translation	GO:0006412	8	0.00204249	1.09069	792	4776	4210	27690	0.0313182
Biological process	generation of precursor metabolites and energy	GO:0006091	4	0.0134736	1.07383	712	4361	4210	27690	0.154947
