# Supplementary material for: Two transcription factors, AcREM14 and AcC3H1, enhance the resistance of kiwifruit Actinidiachinensis var. chinensis to Pseudomonas syringae pv. actinidiae
Source: Hortic Res. 2023 Nov 20;11(1):uhad242. doi: 10.1093/hr/uhad242 (PMC10782502; doi:10.1093/hr/uhad242)
Supplement: Web_Material_uhad242 [file web_material_uhad242.zip › TableS5.xls]

## Sheet: Sheet1
TableS5. Numbers of TFs identified in the green, black, pink, and turquoise modules.
(A, After filtered by cytohubba. T, Total module TFs. F, the Family TFs in kiwifruit )
TFs	MEturquoise	MEgreen	MEpink	MEblack	A	T	F	T/F(%)	A/F(%)
NAC	38	12	9	12	19	71	225	31.56	8.44
bHLH	27	9	1	8	9	45	124	36.29	7.26
MYB_related	19	10	2	7	5	38	120	31.67	4.17
C2H2	11	7	8	11	8	37	144	25.69	5.56
ERF	14	11	3	7	7	35	160	21.88	4.38
MYB	15	7	4	9	9	35	190	18.42	4.74
C3H	18	5	1	4	5	28	75	37.33	6.67
WRKY	15	6	1	5	4	27	97	27.84	4.12
bZIP	5	8	3	8	2	24	91	26.37	2.2
GRAS	12	5	1	3	3	21	86	24.42	3.49
Trihelix	7	8	2	3	2	20	59	33.9	3.39
HD-ZIP	12	4	2	1	4	19	62	30.65	6.45
ARF	8	6	1	3	2	18	29	62.07	6.9
GATA	10	4	0	3	3	17	40	42.5	7.5
G2-like	5	6	1	5	2	17	66	25.76	3.03
TALE	9	5	0	3	2	17	38	44.74	5.26
B3	10	0	0	5	3	15	64	23.44	4.69
Dof	7	3	2	2	3	14	44	31.82	6.82
GRF	6	5	0	1	-	12	22	54.55	-
AP2	6	0	1	5	-	12	37	32.43	-
FAR1	6	4	0	0	1	10	18	55.56	5.56
HB-other	5	3	0	1	3	9	23	39.13	13.04
SBP	5	0	0	4	2	9	33	27.27	6.06
MIKC_MADS	5	1	2	1	1	9	21	42.86	4.76
YABBY	5	1	3	0	5	9	12	75	41.67
TCP	7	0	0	1	1	8	28	28.57	3.57
ARR-B	2	6	0	0	1	8	18	44.44	5.56
BBR-BPC	5	2	0	1	-	8	14	57.14	-
ZF-HD	5	2	0	1	1	8	24	33.33	4.17
NF-YA	1	1	0	4	1	6	15	40	6.67
Nin-like	2	1	0	2	-	5	16	31.25	-
M-type_MADS	2	1	0	2	1	5	33	15.15	3.03
CPP	2	0	0	3	1	5	12	41.67	8.33
CO-like	4	1	0	0	1	5	12	41.67	8.33
DBB	4	0	0	1	-	5	10	50	-
NF-YB	1	1	1	1	1	4	17	23.53	5.88
NF-YC	1	3	0	0	-	4	14	28.57	-
BES1	2	0	1	1	2	4	11	36.36	18.18
CAMTA	1	0	0	2	-	3	10	30	-
LBD	1	0	1	1	-	3	59	5.08	-
LSD	0	1	1	1	1	3	2	15	50
GeBP	2	0	0	0	-	2	13	15.38	-
WOX	1	0	0	1	-	2	18	11.11	-
HSF	1	0	0	0	-	1	6	16.67	-
E2F/DP	0	1	0	0	-	1	12	8.33	-
RAV	0	0	1	0	-	1	4	25	-
EIL	0	1	0	0	-	1	5	20	-
Whirly	1	0	0	0	-	1	3	33.33	-
Sum.	325	151	52	133	115	661	2252	29.35(661/2252)	100
