# Supplementary material for: Two transcription factors, AcREM14 and AcC3H1, enhance the resistance of kiwifruit Actinidiachinensis var. chinensis to Pseudomonas syringae pv. actinidiae
Source: Hortic Res. 2023 Nov 20;11(1):uhad242. doi: 10.1093/hr/uhad242 (PMC10782502; doi:10.1093/hr/uhad242)
Supplement: Web_Material_uhad242 [file web_material_uhad242.zip › TableS6.xls]

## Sheet: Sheet1
TableS6. Summary of the top 5% genes present in the green, black, pink, and turquoise modules
Module	GeneID	Dgree	Description	RH12-0h	RH12-6h	RH12-12h	RH12-24h	SH14-0h	SH14-6h	SH14-12h	SH14-24h
MEgreen	Actinidia38741.t1	40	Protein ENHANCED DISEASE RESISTANCE 2	111.246	58.6635	33.666	28.5773	135.692	34.6842	18.1124	19.6308
MEgreen	Actinidia01475.t1	36	Translocase of chloroplast, chloroplastic	2.06568	1.43666	4.54228	6.31897	1.24059	1.8241	4.8909	9.67906
MEgreen	Actinidia29005.t1	28	Calcium-binding protein	1549.45	732.02	355.15	338.329	1416.54	464.749	247.321	236.553
MEgreen	Actinidia38426.t1	27	Protein OBERON like	89.885	41.8924	25.1638	23.4413	85.4783	30.9447	19.7749	16.1193
MEgreen	Actinidia13665.t1	22	Accelerated cell death 11	116.903	44.7943	26.5131	31.7041	118.225	29.6459	17.0621	14.0204
MEgreen	Actinidia30954.t1	21	Ras-related protein	136.822	68.1491	51.2425	34.2659	141.148	55.5689	35.4023	28.6512
MEgreen	Actinidia10101.t2	20	Ubiquitin-conjugating enzyme E2, putative	684.261	365.108	212.708	187.322	751.092	255.578	118.554	114.303
MEgreen	Acnovelgene1	19	Protein phosphatase 2c, putative	157.657	85.1234	56.2237	49.6805	151.069	60.3602	31.3888	32.6928
MEgreen	Actinidia07821.t1	19	Hexosyltransferase	21.2104	14.9779	10.7251	9.52945	24.3876	10.6154	6.34506	7.90348
MEgreen	Actinidia18375.t1	18	Cysteine proteinase inhibitor	406.619	226.319	166.316	126.616	361.861	152.908	126.75	116.221
MEgreen	Actinidia19109.t1	18	Telomere length regulator taz1 like	8.83405	10.2284	15.8045	20.2787	6.4766	9.66155	17.6157	26.0836
MEgreen	Actinidia25708.t1	17	Aminopeptidase	9.47617	9.51843	13.6151	17.74	9.9267	9.69302	11.2835	20.2749
MEgreen	Actinidia07778.t2	16	RING finger and transmembrane domain-containing protein 2	58.7905	39.0647	30.524	30.1583	66.3037	29.2106	18.7655	29.6152
MEgreen	Actinidia04966.t1	16	Unknown protein	7.67904	2.95844	1.13832	1.36494	6.41685	1.3922	0.280754	1.16221
MEgreen	Actinidia33198.t1	16	Ectonucleoside triphosphate diphosphohydrolase 1	118.177	58.8875	44.1671	37.5998	116.075	36.0828	21.5412	31.4025
MEgreen	Actinidia17597.t1	15	COBRA-like protein	111.325	46.5823	24.924	30.2094	108.319	20.729	13.6547	12.2325
MEgreen	Actinidia21971.t1	15	Glucan endo-1,3-beta-glucosidase	134.635	69.7999	49.4024	57.0219	143.871	52.3944	30.7384	39.7655
MEgreen	Actinidia35026.t1	13	plant intracellular Ras-group-related LRR protein 7	135.935	64.728	52.4816	45.1372	142.684	53.4615	34.038	29.0579
MEgreen	Actinidia05305.t1	12	ADP-ribosylation factor GTPase-activating protein 1	47.426	34.2561	24.8345	21.7214	56.1176	27.3009	16.7251	18.2753
MEgreen	Actinidia21775.t1	11	Protein of unknown function (DUF3511)	408.243	201.134	117.547	122.9	370.371	151.008	67.1082	87.0987
MEgreen	Actinidia26896.t1	10	WRKY transcription factor	49.4612	31.3326	13.0286	12.7252	59.9815	21.6109	10.8842	10.7977
MEturquoise	Actinidia37889.t1	69	Beta-glucosidase	3.09884	2.29469	10.5234	19.5163	17.9984	20.1427	62.4836	80.0631
MEturquoise	Actinidia36220.t2	64	Pollen Ole e 1 allergen/extensin	0.191296	0.063391	1.55342	2.9198	10.846	27.1562	51.9075	44.4657
MEturquoise	Actinidia32088.t1	62	Aquaporin	0	0.017331	0.048971	0.042304	4.17458	3.68348	8.82491	12.3383
MEturquoise	Actinidia34133.t1	61	SKP1-like protein 21	2.1921	1.20429	2.39216	3.44228	2.70448	4.39669	9.31957	9.1278
MEturquoise	Actinidia12386.t1	59	Cysteine-rich repeat secretory protein like	0.852464	1.76347	5.98573	5.06536	6.18878	13.3078	24.1089	19.0074
MEturquoise	Actinidia06964.t1	59	Non-specific phospholipase	2.62683	1.11964	1.61765	5.38494	4.71437	5.65813	14.1643	16.3086
MEturquoise	Actinidia17965.t1	58	Carboxypeptidase	1.08763	1.37846	2.64996	4.56123	6.49742	5.40505	11.3326	11.5968
MEturquoise	Actinidia33423.t1	58	AT-hook motif nuclear-localized protein	1.54882	0.659228	1.3891	1.94561	2.21766	2.08685	6.56318	7.49056
MEturquoise	Actinidia33912.t1	56	vesicle-associated protein 2-1-like	0.195639	0.079239	0.34679	0.610611	0.342413	1.06368	2.85696	4.28999
MEturquoise	Actinidia03774.t1	55	3-ketoacyl-CoA synthase	0.051823	0.01171	0	0.494066	3.0205	2.76926	8.34705	8.48029
MEturquoise	Actinidia14383.t1	54	Chloroplast protein HCF243	0.095385	0.189812	0.970251	1.61779	0.849432	2.68822	8.10467	8.96482
MEturquoise	Actinidia16340.t1	53	Photosystem II protein	0.120089	0.278587	1.71501	7.64026	3.12804	4.06375	27.9178	27.602
MEturquoise	Actinidia39111.t1	52	Oxygen-dependent choline dehydrogenase	0.00701	0.056908	0.082454	0.094053	1.93045	5.90611	8.71265	12.8134
MEturquoise	Actinidia11832.t1	50	oxygen-evolving enhancer protein 3-2, chloroplastic-like	56.7551	39.0053	96.9624	238.529	246.97	160.733	333.435	560.666
MEturquoise	Actinidia37440.t2	49	GDSL esterase/lipase	0.031494	0.087102	0.129129	0.437713	0.381273	0.55744	1.23043	2.21823
MEturquoise	Actinidia30614.t1	49	Pollen Ole e 1 allergen/extensin	0.013702	0	0.024768	0.013415	1.8729	2.46004	5.62878	6.72739
MEturquoise	Actinidia23027.t1	48	Receptor-like protein kinase	1.05942	1.49517	4.98385	5.29407	5.06171	15.5468	31.0363	21.0899
MEturquoise	Actinidia39378.t1	48	C2 domain-containing protein	1.05406	0.268691	0.975623	1.23182	1.99195	8.93959	19.6251	10.9235
MEturquoise	Actinidia25792.t1	48	Pollen Ole e I family allergen protein	0.484016	0.074113	0.540792	1.03359	2.09761	3.02571	18.3554	16.8896
MEturquoise	Actinidia05136.t1	46	C2H2 zinc finger protein	0.118963	0.360208	0.387085	1.00934	0.295143	1.3664	2.85038	3.46801
MEturquoise	Actinidia40414.t1	46	Periplasmic binding protein	0.167295	0.208349	0.444447	0.835578	6.0823	1.90589	6.7389	17.108
MEturquoise	Actinidia05315.t1	46	Myb family transcription factor	0.149152	0.090796	0.184246	0.570813	1.19042	0.81558	3.16124	3.76143
MEturquoise	Actinidia12487.t1	46	Threonine synthase-like	11.2769	3.95448	3.60588	8.28821	23.8247	25.9557	50.6422	77.3806
MEturquoise	Actinidia19235.t1	46	Leucine-rich repeat receptor-like protein kinase	0.152726	0.271626	0.165372	0.699791	1.4247	0.984872	2.18715	3.62127
MEblack	Actinidia30947.t1	18	Eukaryotic translation initiation factor 4G like	30.4491	28.8182	30.8059	30.267	19.523	16.3286	16.913	26.0134
MEblack	Actinidia15996.t1	17	Plant/F18B13-26 protein	61.2345	71.6671	70.8785	62.0222	144.253	169.303	166.837	97.0437
MEblack	Actinidia25625.t1	15	Non-lysosomal glucosylceramidase	26.8352	32.1243	29.4954	30.7964	8.42914	9.85224	6.28491	12.9221
MEblack	Actinidia29781.t1	15	DUF241 domain protein	0.261377	0.061446	0.324525	0.199462	17.0692	25.9596	23.8223	6.01584
MEblack	Actinidia06436.t1	14	B3 domain-containing protein	4.07116	4.46396	5.23211	4.91319	0.768207	1.02809	0.327891	1.10153
MEblack	Actinidia20848.t1	14	UDP-N-acetylglucosamine--peptide N-acetylglucosaminyltransferase	26.0096	25.4738	23.6748	22.6953	12.1124	10.2109	8.40302	16.5587
MEblack	Actinidia26075.t1	14	metallothiol transferase FosB-like	1.68033	0.170704	0.142131	0.212242	145.81	185.274	203.036	44.9567
MEblack	Actinidia05673.t1	14	protein IQ-DOMAIN 1-like	0.053612	0.213532	0.398351	0.62796	5.42279	8.90872	7.38288	2.35938
MEblack	Actinidia33019.t1	14	Chitinase-like protein	115.928	85.8354	102.492	87.8233	383.626	504.592	492.205	183.436
MEblack	Actinidia06683.t1	13	ATP-dependent RNA helicase	8.03922	7.26422	8.26102	7.8053	3.43564	1.147	0.190092	5.94314
MEblack	Actinidia01096.t1	12	Transcription factor SPATULA like	0.960033	0.954163	0.603549	0.444607	4.45759	7.85634	7.05682	2.39958
MEblack	Actinidia39782.t2	11	Phosphotransferase	86.1481	192.22	167.152	125.509	47.7463	74.353	40.5682	73.8006
MEblack	Actinidia10207.t1	10	Nucleobase-ascorbate transporter like	9.5544	9.03134	7.92221	9.90798	1.77182	1.11669	0.136671	4.61758
MEblack	Actinidia34652.t1	9	HAT transposon superfamily	1.34392	1.71939	1.71324	1.67083	0.224478	0.254957	0.028976	0.568465
MEblack	Actinidia10649.t1	8	Exocyst complex component	41.5194	67.7241	65.8519	52.6041	24.5787	33.2583	28.2164	38.0353
MEblack	Actinidia14240.t1	7	GATA transcription factor	39.815	39.8823	56.2805	46.6675	6.63181	12.459	10.2183	13.189
MEblack	Actinidia03418.t1	7	Proteasome subunit beta type	16.1571	16.4765	18.0862	18.9371	3.09197	3.03416	1.93876	4.35832
MEblack	Actinidia02137.t1	7	Protein transport protein sec16	21.7342	29.2417	30.6758	28.5215	15.3339	16.7049	13.9597	19.0632
MEblack	Actinidia24557.t2	7	Swi/snf-related matrix-associated actin-dependent regulator of chromatin subfamily a-like protein 1	13.3501	12.0291	13.1869	13.8605	2.30578	1.15098	0	5.12798
MEblack	Actinidia18410.t1	7	Phosphoinositide phosphatase	23.8703	24.628	21.7622	23.0594	13.3229	8.87183	9.09238	19.2506
MEblack	Actinidia05930.t1	7	Thymidylate kinase	1.5854	1.79802	2.0464	2.21736	5.87482	7.32734	7.75975	3.54678
MEblack	Actinidia09259.t1	6	Protein smg7	1.07489	0.694449	0.86811	0.84997	10.7106	11.0917	11.9132	12.4042
MEblack	Actinidia04927.t1	6	Protein nrt1/ ptr family 2.11	135.856	248.915	305.871	229.045	16.3524	39.8891	29.8994	87.9112
MEblack	Actinidia24587.t1	6	Histone deacetylase	5.06447	5.14794	5.65093	3.94401	13.3158	11.8044	11.2186	12.0419
MEblack	Actinidia01250.t1	6	arabinosyltransferase XEG113	62.2488	148.576	144.551	97.6741	30.834	87.4459	61.5418	81.672
MEblack	Actinidia17673.t2	6	Protein fatty acid export 1, chloroplastic	33.5677	55.1403	57.3653	40.399	21.7642	27.3013	23.1344	33.896
MEblack	Actinidia13300.t1	6	Zinc finger FYVE domain-containing 26	20.1548	16.7015	21.4054	20.1136	12.4642	8.87353	8.16883	19.0502
MEblack	Actinidia14678.t1	6	Mitogen-activated protein kinase kinase kinase 1	0.153775	0.437043	0.147514	0.203941	1.85569	3.20456	3.25096	0.46893
MEblack	Actinidia01707.t1	6	Aldehyde dehydrogenase	282.144	938.658	922.693	709.528	100.756	247.882	118.076	412.567
MEblack	Actinidia35655.t1	5	Xaa-Pro aminopeptidase	6.2678	5.52102	4.92174	5.31088	1.741	2.56779	2.77349	2.47271
MEpink	Actinidia22642.t1	56	protein RALF-like 34	10.9659	5.51824	7.85313	11.9138	77.8929	38.9942	48.8342	33.1078
MEpink	Actinidia35529.t1	49	FLYWCH-type zinc finger-containing protein	0.0389622	0.0162367	0.0462531	0.15783	2.61885	1.12497	1.60392	0.780247
MEpink	Actinidia01888.t1	48	Tetraspanin-19 like	0	0	0.0159274	0.0790609	10.2489	5.70806	6.31437	4.35508
MEpink	Actinidia21428.t1	47	Kinesin-like protein	0.510817	0.853416	0.739055	0.802152	4.6362	1.54727	2.78303	1.94492
MEpink	Actinidia04156.t1	47	oxidoreductases, acting on NADH or NADPH	0.793192	0.729946	1.08404	1.3445	10.9566	4.64598	6.4623	4.15685
MEpink	Actinidia22850.t1	46	Pectin acetylesterase	0.340569	0.275872	0.34096	0.605752	3.96061	1.41933	1.77035	1.18453
MEpink	Actinidia03048.t1	46	Carboxypeptidase	0.092774	0	0.0890632	0.37806	7.19648	3.21021	3.57058	1.9583
MEpink	Actinidia05465.t1	46	histone H1-like	0.0966834	0.052641	0.143351	0.2638	4.05547	1.14619	2.20377	0.923853
MEpink	Actinidia32264.t1	45	Cytochrome b561 and DOMON domain-containing protein	0.109633	0.128161	0.122771	0.230538	8.62699	3.21964	4.18184	2.13153
MEpink	Actinidia19645.t1	41	Transmembrane protein	0.082539	0	0.132087	0.441297	15.0244	2.99812	4.93087	5.8095
MEpink	Actinidia37453.t2	41	Protein SIEVE ELEMENT OCCLUSION B like	1.83567	0.955251	1.73359	3.3302	40.5449	16.3657	17.0548	12.2517
MEpink	Actinidia25310.t1	41	O-fucosyltransferase	3.26168	2.73416	4.1152	6.36501	66.4925	36.9395	31.1322	18.2586
MEpink	Actinidia23105.t1	40	Early nodulin-like protein	0.0887765	0.0919907	0.126149	0.198822	12.7222	2.78347	6.82367	4.67459
MEpink	Actinidia24164.t1	40	Protein argonaute like	0.67522	0.769937	1.8939	2.60695	23.3568	7.33434	7.76004	8.35432
MEpink	Actinidia21764.t1	38	Late embryogenesis abundant protein	6.51765	7.50806	11.4185	10.4109	45.6236	18.2385	25.4367	18.4054
MEpink	Actinidia19957.t1	37	Ankyrin repeat-containing protein	0.800093	0.678266	1.08303	1.0699	5.20025	2.81513	4.00745	2.40438
MEpink	Actinidia20048.t1	36	aspartic proteinase Asp1-like	0.259375	0.215869	0.261981	0.659873	3.3608	1.44605	1.53486	1.6418
MEpink	Actinidia37688.t1	36	microtubule-associated protein TORTIFOLIA1	1.57753	2.49707	2.13128	2.23653	9.40389	4.08274	4.44973	4.5882
MEpink	Actinidia23359.t2	34	Fimbrin-2 like	0.464755	0.521474	0.54379	0.643766	4.67549	0.945846	2.35524	1.82773
MEpink	Actinidia40411.t1	34	Sucrose synthase	0.186396	0.189205	0.275689	0.32353	3.53932	1.11561	1.72446	0.591505
MEpink	Actinidia05778.t1	34	Rac-like GTP-binding protein	0.0526604	0.281574	0.335883	0.313537	2.06866	0.684361	1.25922	0.754642
MEpink	Actinidia38548.t1	34	Protein of unknown function, DUF642	0	0	0.0638044	0.227643	2.65915	0.381317	1.17095	1.24128
MEpink	Actinidia37964.t1	34	Unknown protein	3.47362	0.957416	1.08878	1.399	83.1359	41.0577	51.957	17.7643
MEpink	Actinidia30135.t1	33	Protein JASON like	0.448161	0.536407	0.596732	0.410644	2.11787	0.968776	1.53212	0.871066
MEpink	Actinidia27276.t1	33	oxidoreductases, acting on NADH or NADPH	1.6888	2.1248	3.93013	1.8233	24.9827	10.6675	11.4024	5.80056
MEpink	Actinidia05145.t1	33	Cyclic nucleotide-gated ion channel like	0.241661	0.0252055	0	0.0527327	5.85585	4.54023	4.94907	3.13191
MEpink	Actinidia14130.t1	32	Early nodulin-like protein	0.0443956	0.152689	0.214569	0.166289	9.70329	1.92255	4.424	4.54475
MEpink	Actinidia19477.t1	31	Bidirectional sugar transporter SWEET	2.50158	1.5502	2.39656	1.5902	13.6092	4.7854	7.43709	5.16938
MEpink	Actinidia36138.t1	31	Protein SIEVE ELEMENT OCCLUSION B like	0.761423	0.372158	0.735684	1.71855	18.3387	7.26284	7.89956	4.17677
MEpink	Actinidia13049.t1	31	Glycosyltransferase family protein 2	0.0656685	0.0577184	0.124031	0.164838	1.96864	1.29677	1.7892	1.26611
MEpink	Actinidia24111.t1	31	Glycosyl transferase, family 2	0.247185	0.357129	0.487118	0.448232	3.81914	2.292	3.41017	2.74173
MEpink	Actinidia13259.t1	30	GTP-binding nuclear protein	1.66358	0.790179	1.23609	0.552585	160.703	60.4361	85.4129	36.665
