# Supplementary material for: Two transcription factors, AcREM14 and AcC3H1, enhance the resistance of kiwifruit Actinidiachinensis var. chinensis to Pseudomonas syringae pv. actinidiae
Source: Hortic Res. 2023 Nov 20;11(1):uhad242. doi: 10.1093/hr/uhad242 (PMC10782502; doi:10.1093/hr/uhad242)
Supplement: Web_Material_uhad242 [file web_material_uhad242.zip › TableS7.xls]

## Sheet: Sheet1
TableS7. Analysis of cis-acting elements for the six hub transcription factors.
GeneID	cis-element	motif	start	end	strain	organism	discription
Actinidia01096.t1	G-Box	CACGTT	232	6	+	Pisum sativum	cis-acting regulatory element involved in light responsiveness
Actinidia01096.t1	CGTCA-motif	CGTCA	387	5	+	Hordeum vulgare	cis-acting regulatory element involved in the MeJA-responsiveness
Actinidia01096.t1	ABRE	ACGTG	232	5	-	Arabidopsis thaliana	cis-acting element involved in the abscisic acid responsiveness
Actinidia01096.t1	I-box	cGATAAGGCG	564	9	+	Zea mays	part of a light responsive element
Actinidia01096.t1	AuxRR-core	GGTCCAT	923	7	-	Nicotiana tabacum	cis-acting regulatory element involved in auxin responsiveness
Actinidia01096.t1	TGACG-motif	TGACG	387	5	-	Hordeum vulgare	cis-acting regulatory element involved in the MeJA-responsiveness
Actinidia01096.t1	A-box	CCGTCC	262	6	-	Petroselinum crispum	cis-acting regulatory element
Actinidia05136.t1	GC-motif	CCCCCG	163	6	-	Zea mays	enhancer-like element involved in anoxic specific inducibility
Actinidia05136.t1	CAT-box	GCCACT	110	6	-	Arabidopsis thaliana	cis-acting regulatory element related to meristem expression
Actinidia05136.t1	TATA-box	TATA	34	4	+	Arabidopsis thaliana	core promoter element around -30 of transcription start
Actinidia05136.t1	GT1-motif	GGTTAA	664	6	+	Arabidopsis thaliana	light responsive element
Actinidia05136.t1	GATA-motif	GATAGGG	302	7	+	Pisum sativum	part of a light responsive element
Actinidia05315.t1	Sp1	GGGCGG	682	6	+	Oryza sativa	light responsive element
Actinidia05315.t1	Sp1	GGGCGG	771	6	+	Oryza sativa	light responsive element
Actinidia05315.t1	TGACG-motif	TGACG	948	5	+	Hordeum vulgare	cis-acting regulatory element involved in the MeJA-responsiveness
Actinidia05315.t1	A-box	CCGTCC	367	6	-	Petroselinum crispum	cis-acting regulatory element
Actinidia05315.t1	A-box	CCGTCC	563	6	+	Petroselinum crispum	cis-acting regulatory element
Actinidia05315.t1	ABRE	AACCCGG	162	7	+	Arabidopsis thaliana	cis-acting element involved in the abscisic acid responsiveness
Actinidia05315.t1	ABRE	TACGGTC	380	7	-	Arabidopsis thaliana	cis-acting element involved in the abscisic acid responsiveness
Actinidia05315.t1	ABRE	GACACGTGGC	431	9	-	Triticum aestivum	cis-acting element involved in the abscisic acid responsiveness
Actinidia05315.t1	ABRE	ACGTG	433	5	-	Arabidopsis thaliana	cis-acting element involved in the abscisic acid responsiveness
Actinidia05315.t1	G-box	TACGTG	433	6	-	Arabidopsis thaliana	cis-acting regulatory element involved in light responsiveness
Actinidia05315.t1	I-box	cCATATCCAAT	543	10	+	Flaveria trinervia	part of a light responsive element
Actinidia05315.t1	LTR	CCGAAA	720	6	-	Hordeum vulgare	cis-acting element involved in low-temperature responsiveness
Actinidia05315.t1	GC-motif	CCCCCG	357	6	+	Zea mays	enhancer-like element involved in anoxic specific inducibility
Actinidia05315.t1	CGTCA-motif	CGTCA	948	5	-	Hordeum vulgare	cis-acting regulatory element involved in the MeJA-responsiveness
Actinidia05315.t1	MBS	CAACTG	821	6	+	Arabidopsis thaliana	MYB binding site involved in drought-inducibility
Actinidia05315.t1	MBS	CAACTG	944	6	-	Arabidopsis thaliana	MYB binding site involved in drought-inducibility
Actinidia05315.t1	motif I	gGTACGTGGCG	430	10	-	Oryza sativa	cis-acting regulatory element root specific
Actinidia06436.t1	GARE-motif	TCTGTTG	24	7	-	Brassica oleracea	gibberellin-responsive element
Actinidia06436.t1	MBS	CAACTG	62	6	-	Arabidopsis thaliana	MYB binding site involved in drought-inducibility
Actinidia06436.t1	TATA-box	TATAAA	624	6	-	Helianthus annuus	core promoter element around -30 of transcription start
Actinidia06436.t1	TATA-box	TATAA	625	5	-	Arabidopsis thaliana	core promoter element around -30 of transcription start
Actinidia06436.t1	TATA-box	TATA	626	4	-	Arabidopsis thaliana	core promoter element around -30 of transcription start
Actinidia06436.t1	CAT-box	GCCACT	141	6	-	Arabidopsis thaliana	cis-acting regulatory element related to meristem expression
Actinidia06436.t1	CAT-box	GCCACT	812	6	+	Arabidopsis thaliana	cis-acting regulatory element related to meristem expression
Actinidia06436.t1	CCAAT-box	CAACGG	330	6	-	Hordeum vulgare	MYBHv1 binding site
Actinidia06436.t1	I-box	cCATATCCAAT	629	10	-	Flaveria trinervia	part of a light responsive element
Actinidia06436.t1	ABRE	ACGTG	309	5	-	Arabidopsis thaliana	cis-acting element involved in the abscisic acid responsiveness
Actinidia06436.t1	G-box	CCACGTAA	308	8	+	Brassica napus	cis-acting regulatory element involved in light responsiveness
Actinidia06436.t1	G-box	TACGTG	309	6	-	Arabidopsis thaliana	cis-acting regulatory element involved in light responsiveness
Actinidia06436.t1	ARE	AAACCA	208	6	-	Zea mays	cis-acting regulatory element essential for the anaerobic induction
Actinidia06436.t1	ARE	AAACCA	231	6	-	Zea mays	cis-acting regulatory element essential for the anaerobic induction
Actinidia06436.t1	ARE	AAACCA	726	6	-	Zea mays	cis-acting regulatory element essential for the anaerobic induction
Actinidia14240.t1	TCT-motif	TCTTAC	252	6	-	Arabidopsis thaliana	part of a light responsive element
Actinidia14240.t1	ARE	AAACCA	100	6	+	Zea mays	cis-acting regulatory element essential for the anaerobic induction
Actinidia14240.t1	ARE	AAACCA	586	6	+	Zea mays	cis-acting regulatory element essential for the anaerobic induction
Actinidia14240.t1	Sp1	GGGCGG	8	6	+	Oryza sativa	light responsive element
Actinidia14240.t1	MRE	AACCTAA	165	7	-	Petroselinum crispum	MYB binding site involved in light responsiveness
Actinidia14240.t1	circadian	CAAAGATATC	135	9	+	Lycopersicon esculentum	cis-acting regulatory element involved in circadian control
Actinidia14240.t1	chs-Unit 1 m1	ACCTAACCCGG	160	10	-	Zea mays	part of a light responsive element
Actinidia14240.t1	I-box	gGATAAGGTG	339	9	-	Zea mays	part of a light responsive element
Actinidia14240.t1	CCAAT-box	CAACGG	78	6	-	Hordeum vulgare	MYBHv1 binding site
Actinidia14240.t1	G-box	CACGAC	411	6	-	Zea mays	cis-acting regulatory element involved in light responsiveness
Actinidia14240.t1	G-box	TAACACGTAG	630	9	+	Brassica oleracea	cis-acting regulatory element involved in light responsiveness
Actinidia14240.t1	TATA-box	ATATAT	138	6	+	Brassica napus	core promoter element around -30 of transcription start
Actinidia14240.t1	TATA-box	TATA	139	4	+	Arabidopsis thaliana	core promoter element around -30 of transcription start
Actinidia14240.t1	TATA-box	TATA	215	4	+	Arabidopsis thaliana	core promoter element around -30 of transcription start
LOC130763123	GC-motif	CCCCCG	1177	6	+	Zea mays	enhancer-like element involved in anoxic specific inducibility
LOC130763124	GC-motif	CCCCCG	1234	6	+	Zea mays	enhancer-like element involved in anoxic specific inducibility
LOC130763125	GC-motif	CCCCCG	1517	6	+	Zea mays	enhancer-like element involved in anoxic specific inducibility
LOC130763126	I-box	cGATAAGGCG	321	9	+	Zea mays	part of a light responsive element
LOC130763127	I-box	atGATAAGGTC	330	10	-	Helianthus annuus	part of a light responsive element
LOC130763128	ABRE	ACGTG	444	5	+	Arabidopsis thaliana	cis-acting element involved in the abscisic acid responsiveness
LOC130763129	G-box	CACGAC	1121	6	+	Zea mays	cis-acting regulatory element involved in light responsiveness
LOC130763130	O2-site	GATGATGTGG	656	9	+	Zea mays	cis-acting regulatory element involved in zein metabolism regulation
LOC130763131	A-box	CCGTCC	1318	6	-	Petroselinum crispum	cis-acting regulatory element
LOC130763132	A-box	CCGTCC	1409	6	+	Petroselinum crispum	cis-acting regulatory element
LOC130763133	TGACG-motif	TGACG	960	5	-	Hordeum vulgare	cis-acting regulatory element involved in the MeJA-responsiveness
LOC130763134	TGACG-motif	TGACG	1048	5	+	Hordeum vulgare	cis-acting regulatory element involved in the MeJA-responsiveness
LOC130763135	Sp1	GGGCGG	1388	6	-	Oryza sativa	light responsive element
LOC130763136	ARE	AAACCA	145	6	+	Zea mays	cis-acting regulatory element essential for the anaerobic induction
LOC130763137	ARE	AAACCA	1580	6	-	Zea mays	cis-acting regulatory element essential for the anaerobic induction
LOC130763138	ARE	AAACCA	1885	6	-	Zea mays	cis-acting regulatory element essential for the anaerobic induction
LOC130763139	TATA-box	TATAA	352	5	-	Arabidopsis thaliana	core promoter element around -30 of transcription start
LOC130763140	TATA-box	TATA	353	4	+	Arabidopsis thaliana	core promoter element around -30 of transcription start
LOC130763141	TATA-box	TATAA	465	5	-	Arabidopsis thaliana	core promoter element around -30 of transcription start
LOC130763142	TATA-box	TATA	466	4	+	Arabidopsis thaliana	core promoter element around -30 of transcription start
LOC130763143	MBS	CAACTG	342	6	+	Arabidopsis thaliana	MYB binding site involved in drought-inducibility
LOC130763144	MBS	CAACTG	393	6	+	Arabidopsis thaliana	MYB binding site involved in drought-inducibility
LOC130763145	MBS	CAACTG	498	6	-	Arabidopsis thaliana	MYB binding site involved in drought-inducibility
LOC130763146	MBS	CAACTG	744	6	-	Arabidopsis thaliana	MYB binding site involved in drought-inducibility
LOC130763147	MBS	CAACTG	791	6	-	Arabidopsis thaliana	MYB binding site involved in drought-inducibility
LOC130763148	MBS	CAACTG	1246	6	+	Arabidopsis thaliana	MYB binding site involved in drought-inducibility
LOC130763149	TGA-element	AACGAC	434	6	-	Brassica oleracea	auxin-responsive element
LOC130763150	CAT-box	GCCACT	601	6	-	Arabidopsis thaliana	cis-acting regulatory element related to meristem expression
LOC130763151	CGTCA-motif	CGTCA	960	5	+	Hordeum vulgare	cis-acting regulatory element involved in the MeJA-responsiveness
LOC130763152	CGTCA-motif	CGTCA	1048	5	-	Hordeum vulgare	cis-acting regulatory element involved in the MeJA-responsiveness
LOC130763153	G-Box	CACGTT	443	6	-	Pisum sativum	cis-acting regulatory element involved in light responsiveness
