# Supplementary material for: Two transcription factors, AcREM14 and AcC3H1, enhance the resistance of kiwifruit Actinidiachinensis var. chinensis to Pseudomonas syringae pv. actinidiae
Source: Hortic Res. 2023 Nov 20;11(1):uhad242. doi: 10.1093/hr/uhad242 (PMC10782502; doi:10.1093/hr/uhad242)
Supplement: Web_Material_uhad242 [file web_material_uhad242.zip › TableS8.xls]

## Sheet: Sheet1
TableS8. Interaction predictions between six hub transcription factors and top 5% hub genes.
ToNode	FromNode ( top 5% hub genes )	Discription
AcSPT (Actinidia01096.t1)	Actinidia33019.t1	Chitinase-like protein
	Actinidia15996.t1	MAPK kinase substrate protein
	Actinidia05930.t1	Thymidylate kinase
	Actinidia14678.t1	Mitogen-activated protein kinase kinase kinase 1
	Actinidia05673.t1	protein IQ-DOMAIN 1-like
	Actinidia06683.t1	ATP-dependent RNA helicase
	Actinidia26075.t1	metallothiol transferase FosB-like
AcZML1 (Actinidia14240.t1)	Actinidia34652.t1	HAT transposon superfamily
	Actinidia24587.t1	Histone deacetylase
	Actinidia24557.t2	Swi/snf-related matrix-associated actin-dependent regulator of chromatin subfamily a-like protein 1
	Actinidia06436.t1	B3 domain-containing protein
	Actinidia02137.t1	Protein transport protein sec16
	Actinidia03418.t1	Proteasome subunit beta type
AcREM14 (Actinidia06436.t1)	Actinidia20848.t1	UDP-N-acetylglucosamine--peptide N-acetylglucosaminyltransferase
	Actinidia34652.t1	HAT transposon superfamily
	Actinidia09259.t1	Protein smg7
	Actinidia24587.t1	Histone deacetylase
	Actinidia24557.t2	Swi/snf-related matrix-associated actin-dependent regulator of chromatin subfamily a-like protein 1
AcC3H1 (LOC130763123)	Actinidia10101.t2	Ubiquitin-conjugating enzyme E2, putative
	Actinidia30954.t1	Ras-related protein
	Actinidia26896.t1	WRKY transcription factor
	Actinidia21775.t1	Protein of unknown function (DUF3511)
	Actinidia04966.t1	Unknown protein
	Actinidia35026.t1	plant intracellular Ras-group-related LRR protein 7
	Actinidia29005.t1	Calcium-binding protein
	Actinidia07821.t1	Hexosyltransferase
	Actinidia18375.t1	Cysteine proteinase inhibitor
AcAS1(Actinidia05315.t1)	Actinidia32088.t1	Aquaporin
	Actinidia16340.t1	Photosystem II protein
	Actinidia40414.t1	Periplasmic binding protein
	Actinidia14383.t1	Chloroplast protein HCF243
AcZFP(Actinidia05136.t1)	Actinidia37889.t1	Beta-glucosidase
	Actinidia34133.t1	SKP1-like protein 21
	Actinidia33912.t1	vesicle-associated protein 2-1-like
	Actinidia36220.t2	Pollen Ole e 1 allergen/extensin
	Actinidia11832.t1	oxygen-evolving enhancer protein 3-2, chloroplastic-like
	Actinidia19235.t1	Leucine-rich repeat receptor-like protein kinase
	Actinidia03774.t1	3-ketoacyl-CoA synthase
	Actinidia39111.t1	Oxygen-dependent choline dehydrogenase
	Actinidia25792.t1	Pollen Ole e I family allergen protein
	Actinidia30614.t1	Pollen Ole e 1 allergen/extensin
	Actinidia06964.t1	Non-specific phospholipase
	Actinidia12386.t1	Cysteine-rich repeat secretory protein like
	Actinidia33423.t1	AT-hook motif nuclear-localized protein
	Actinidia37440.t2	GDSL esterase/lipase
	Actinidia17965.t1	Carboxypeptidase
