# Supplementary material for: Two transcription factors, AcREM14 and AcC3H1, enhance the resistance of kiwifruit Actinidiachinensis var. chinensis to Pseudomonas syringae pv. actinidiae
Source: Hortic Res. 2023 Nov 20;11(1):uhad242. doi: 10.1093/hr/uhad242 (PMC10782502; doi:10.1093/hr/uhad242)
Supplement: Web_Material_uhad242 [file web_material_uhad242.zip › TableS9.xlsx]

## Sheet: Sheet1
Table S9. Primers used for qRT-PCR.
GeneID	Name	Primers（5'→ 3'）
Actinidia21198.t1	AcFLS1-F	AGTTTTGCGCTGTGGATTCG
	AcFLS1-R	TGCAATCAGAGCCAAAGTCG
Actinidia02406.t1	AcNPL1-F	GGTACAAAATTGCGCAAGGC
	AcNPL1-R	ATGCACCACACATTGTTCCC
Actinidia28885.t1	AcTGA4-F	ACAATTGAACGGAGCCGATC
	AcTGA4-R	AGCAAAACCCACATGCAGAG
Actinidia21542.t1	AcANR-F	AGCATCGTGGCTTGTCAAAC
	AcANR-R	TTGCTTCGAACAGCTGTAGC
Actinidia24557.t2	AcSAC9-F	TTTAACCTGCAGCGTGACAC
	AcSAC9-R	AGATGCAAGAGGAGAAACGC
Actinidia13650.t1	AcTT5-F	TTGGCCATGGAATCACAGAC
	AcTT5-R	TGCCCCACAATTTCACAGTC
Actinidia18682.t1	AcF3H-F	TAAGTGGATGGCCGTCAAAC
	AcF3H-R	TTGCTCAGAGCCTGCAATTG
Actinidia29121.t1	AcAUX1-F	TTTGGGGCTTGTTGTGCAAC
	AcAUX1-R	TCATGCCAAGGCCCAAAAAG
Actinidia29909.t1	AcNPR1-F	TGGAAGCGAAAGTGGCAATG
	AcNPR1-R	TGAAAGGTGCCTCGTTCAAG
Actinidia40207.t1	AcAHP5-F	ATGCCCATGTTCACCAGTTG
	AcAHP5-R	TAAAGCACGCTTCGGTGTTC
Actinidia29013.t1	AcPBL26-F	TTTGGATTGTCACGGCTTGC
	AcPBL26-R	GGTGTTCCCTTCACAATTGTGG
Actinidia09378.t1	AcTAG9-F	ACAAGCTCTCCACCCTTGAAG
	AcTGA9-R	TGCAGCCGGTGAATTGTTTG
Actinidia00340.t1	AcPR-1-F	TTTCGCAATCCTAGCCATGG
	AcPR-1-R	AGTGTAGTTTTGGGCGAAGG
Actinidia35485.t1	AcBSU1-F	CGGCAAATGTCTATCAGCAGTG
	AcBSU1-R	AAAAATTGGCGTCGGACAGG
Actinidia08632.t1	AcPYR-F	TCGTCAAGCACATCAAAGCC
	AcPYR-R	ACCTGCTGATGAATGGCTTG
Actinidia33945.t1	AcCOI1-F	TAGTTGCTTGAACGCGCTTC
	AcCOI1-R	AACCAGAGCACTTGTCAAGC
Actinidia01096.t1	AcSPT-F	AGTTTTGCGCTGTGGATTCG
	AcSPT-R	TGCAATCAGAGCCAAAGTCG
Actinidia05315.t1	AcAS1-F	TTCAAGGCAAACACGGCAAC
	AcAS1-R	TTCTCTCTGCTGCTTCTCCTTG
Actinidia14240.t1	AcZML1-F	AATGCATGCGGGCTTATGTG
	AcZML1-R	TCCGGTTCTATGTGGTCGAAAG
LOC130763123	AcC3H1-F	ATGATGATGGGTAGCGT
	AcC3H1-R	AGCCACCCTTGCTCTCAATC
Actinidia05136.t1	AcZFP-F	TCAGTGGCTTTGGTGAAGGG
	AcZFP-R	TACCCACAAAGGTTGAGCCC
Actinidia06436.t1	AcREM14-F	GGCGCGAAATACCTACTGGA
	AcREM14-R	TCACGGAACCTAACCAGGGA
