# Supplementary material for: Two transcription factors, AcREM14 and AcC3H1, enhance the resistance of kiwifruit Actinidiachinensis var. chinensis to Pseudomonas syringae pv. actinidiae
Source: Hortic Res. 2023 Nov 20;11(1):uhad242. doi: 10.1093/hr/uhad242 (PMC10782502; doi:10.1093/hr/uhad242)
Supplement: Web_Material_uhad242 [file web_material_uhad242.zip › TableS10.xlsx]

## Sheet: Sheet1
TableS10. Transient overexpression vector pCAMBIA1302 construction primers.
p1302-AcZML1-F	GGGGACTCTTGACCATGGtaATGCATGGGCGGTGGATTCTG
p1302-AcZML1-R	CTCACCATCCTAGGACTAgtAATGAAGTTAGCAGGAATGTCTATC
p1302-AcC3H1-F	GGGGACTCTTGACCATGGtaATGATGATGGGTAGCGTTT
p1302-AcC3H1-R	CTCACCATCCTAGGACTAgtAGTCAGAAGATCATTGACCCAAC
p1302-AcREM14-F	GGGGACTCTTGACCATGGtaATGTTTTTACTGGCTGGTGCTTC
p1302-AcREM14-R	CTCACCATCCTAGGACTAgtTCCTTGGTAACTGAGTTTCAT
