# Supplementary material for: Two transcription factors, AcREM14 and AcC3H1, enhance the resistance of kiwifruit Actinidiachinensis var. chinensis to Pseudomonas syringae pv. actinidiae
Source: Hortic Res. 2023 Nov 20;11(1):uhad242. doi: 10.1093/hr/uhad242 (PMC10782502; doi:10.1093/hr/uhad242)
Supplement: Web_Material_uhad242 [file web_material_uhad242.zip › TableS11.xlsx]

## Sheet: Sheet3
TableS11. ID names corresponding to homologous genes of AcREM14 and AcC3H1.
GeneName	ID	Species	GeneName	ID	Species
ArREM14	GFZ08205.1	Actinidia rufa	AeC3H2	XP_057475060.1	Actinidia eriantha
AeREM14	XP_057466783.1	Actinidia eriantha	ArC3H1	GFZ12896.1	Actinidia rufa
CsREM7	XP_028084298.1	Camellia sinensis	RvC3H1	XP_058212422.1	Rhododendron vialii
ClREM10	KAI7988139.1	Camellia lanceoleosa	DlC3H1	XP_052208381.1	Diospyros lotus
DlREM9	XP_052209336.1	Diospyros lotus	VdC3H1	KAH7844955.1	Vaccinium darrowii
HbREM15	XP_057985430.1	Hevea brasiliensis	RsC3H1	KAF7144752.1	Rhododendron simsii
TsREM14	KAF8388726.1	Tetracentron sinense	RmC3H1	KAI8558562.1	Rhododendron molle
RcDBP1	EEF46818.1	Ricinus communis	MeC3H1	XP_021631482.1	Manihot esculenta
MeREN14	KAG8656775.1	Manihot esculenta	SmC3H1	XP_057792564.1	Salvia miltiorrhiza
LsREM10	XP_042754115.1	Lactuca sativa	NsC3H1	KAA8526352.1	Nyssa sinensis
MoREM10	XP_057958164.1	Malania oleifera	HbC3H1	XP_021681215.1	Hevea brasiliensis
CaREM17	XP_027083766.1	Coffea arabica	CcC3H1	XP_006447256.1	Citrus clementina
NtREM10	XP_016432341.1	Nicotiana tabacum	HiC3H1	PIN15195.1	Handroanthus impetiginosus
InREM17	XP_019176568.1	Ipomoea nil	PfC3H1	KAI3457205.1	Paulownia fortunei							0.375
LeREM14	KAG9151327.1	Lithospermum erythrorhizon	CuC3H1	GAY58379.1	Citrus unshiu
SdREM10	XP_055819902.1	Solanum dulcamara	SiC3H1	XP_011100357.1	Sesamum indicum
EnREM14	KAJ8758700.1	Erythroxylum novogranatense	CrC3H1	KAI5652493.1	Catharanthus roseus
SsREM10	XP_049378559.1	Solanum stenotomum	CsC3H1	KAH9743908.1	Citrus sinensis
ItREM17	XP_031122541.1	Ipomoea triloba	MaC3H1	KAJ4729771.1	Melia azedarach
MaREM15	XP_050216898.2	Mercurialis annua	CpC3H1	XP_021894296.1	Carica papaya
JcREM14	KDP33467.1	Jatropha curcas	LeC3H1	KAG9149833.1	Lithospermum erythrorhizon
TcDBP1	EOY29249.1	Theobroma cacao	IgC3H1	XP_047318137.1	Impatiens glandulifera
CeREM15	XP_027182274.1	Coffea eugenioides	ShC3H1	CAA0816219.1	Striga hermonthica
ScREM14	TMW93633.1	Solanum chilense	JcC3H1	XP_037493718.1	Jatropha curcas
BnREM14	XP_048633672.1	Brassica napus	FpC3H1	CAI9759377.1	Fraxinus pennsylvanica
EpREM14	WCJ30485.1	Euphorbia peplus	CaC3H1	XP_027062108.1	Coffea arabica
NsREM10	XP_009767536.1	Nicotiana sylvestris	XsC3H1	KAH7576966.1	Xanthoceras sorbifolium
HuREM17	XP_021276311.1	Herrania umbratica	DsC3H1	MCE3216265.1	Datura stramonium
BrREM14	RID66340.1	Brassica rapa	PvC3H1	XP_031255308.1	Pistacia vera
SpREM10	XP_015085028.1	Solanum pennellii	AaC3H1	KAJ8532111.1	Anisodus acutangulus
DsREM14	MCD7446389.1	Datura stramonium	GaC3H1	EPS66804.1	Genlisea aurea
EsREM14	ESQ47410.1	Eutrema salsugineum	GjC3H1	AIX10952.1	Gardenia jasminoides
NaREM10	XP_019261611.1	Nicotiana attenuata	BaC3H1	KAG8386855.1	Buddleja alternifolia
StREM14	KAH0643662.1	Solanum tuberosum	SsC3H1	XP_049413939.1	Solanum stenotomum
TwREM14	XP_038712731.1	Tripterygium wilfordii	PaC3H1	XP_034915869.1	Populus alba
BcREM14	KAG2315495.1	Brassica carinata	MoC3H1	XP_057954414.1	Malania oleifera
SlREM15	XP_025888305.1	Solanum lycopersicum	AtTZF4	AT1G03790.1	Arabidopsis thaliana
CaREM14	PHT95825.1	Capsicum annuum	AtTZF5	AT5G44260.1	Arabidopsis thaliana
AtREM16	AT3G53310.1	Arabidopsis thaliana	AtTZF3	AT4G29190.1	Arabidopsis thaliana
AtREM17	AT4G34400.2	Arabidopsis thaliana	AtTZF2	AT2G19810.1	Arabidopsis thaliana
AtREM18	AT3G06160.2	Arabidopsis thaliana	AtTZF1	AT2G25900.1	Arabidopsis thaliana
AtREM24	AT2G16210.2	Arabidopsis thaliana	AtTZF7	AT2G41900.1	Arabidopsis thaliana
AtREM11	AT5G60140.1	Arabidopsis thaliana	AtTZF9	AT5G58620.1	Arabidopsis thaliana
AtREM22	AT3G17010.1	Arabidopsis thaliana	AtTZF6	AT5G07500.1	Arabidopsis thaliana
AtREM25	AT5G09780.1	Arabidopsis thaliana	AtTZF8	AT5G12850.1	Arabidopsis thaliana
AtREM23	AT2G35310.1	Arabidopsis thaliana	AtTZF10	AT3G55980.1	Arabidopsis thaliana
AcREM39	Actinidia19149.t1	Actinidia chinensis cv. Hongyang	AtTZF11	AT2G40140.1	Arabidopsis thaliana
AcREM20	Actinidia12970.t1	Actinidia chinensis cv. Hongyang	-	-	-	-
